# Supplementary material for: Bicharracosaurus dionidei, gen. et sp. nov., a new macronarian (Dinosauria, Sauropoda) from the Late Jurassic Cañadón Calcáreo Formation of Argentina and the problematic early evolution of macronarians
Source: PeerJ. 2026 Apr 16;14:e20945. doi: 10.7717/peerj.20945 (PMC13092234; doi:10.7717/peerj.20945)
Supplement: Supplemental Information 2 [file peerj-14-20945-s002.xlsx]

## Sheet: characters
Comment	New/modified character	RE23	UP21
The cervico-dorsal boundary is here identified based on the position of the parapophysis (see main text, materials and methods section). State definitions are based on our observations to include all variability present in both datasets. This character is ordered.	RE23 C109 / UP21 C014: Cervical vertebrae, number: 11 or fewer (0); 12-13 (1); 14-15 (2); 16 or more (3) (based on McIntosh, 1990: p. 359; Wilson & Sereno, 1998: C37; modified here) [ordered]	109. Cervical vertebrae, number: 10 or fewer (0); 12 (1); 13–14 (2); 15 (3); 16 or more (4).	014. Cervical vertebrae, number: 13 or fewer (0); 14-15 (1); more than 15 (2) (Upchurch, 1995, 1998; Wilson & Sereno, 1998; Mannion et al., 2013) [ordered].
We have included an intermediate state, polycamerate (see main text, materials and methods section) to include the morphology present in Bicharracosaurus. This character is ordered.	RE23 C120 / UP21 C115: Cervical vertebrae, centrum, internal pneumaticity: solid (0); camerate (1); polycamerate (2); camellate (3) (Wilson & Sereno, 1998: C102; modified by Carballido et al., 2011a: C100; modified here) [ordered]	120. Cervical centra, internal pneumaticity: absent (0); present with singles and wide cavities (1); present, with several small and complex internal cavities (2). (Modified from Carballido et al., 2011) [ordered]	115. Cervical and anteriormost dorsal vertebrae, internal tissue structure: solid (0); camerate (1); camellate (2) (Wilson & Sereno, 1998; Carballido et al., 2011; Mannion et al., 2013).
The first dorsal vertebra is here identified when the parapophysis is at the level of the pleurocoel or at midheight of the centrum (see main text, materials and methods section). State definitions are based on our observations to include all variability present in both datasets. This character is ordered.	RE23 C134 / UP21 C020: Dorsal vertebrae, number: 14 or more (0); 13-12 (1); 11-10 (2); 9 or fewer (3) (based on McIntosh, 1990: p.360; Wilson & Sereno, 1998: C70; modified here) [ordered]	134. Number of dorsal vertebrae: 14 or more (0); 13 (1); 12 (2); 10 (3). (Modified from Wilson, 2002: ch. 91; Upchurch et al. 2004: ch. 122–125)	020. Dorsal vertebrae, number: 13 or more (0); 12 or fewer (1) (McIntosh, 1990; Upchurch, 1998; Wilson & Sereno, 1998; Upchurch et al., 2004).
﻿We have rescored this character because it is not independent from UP21 C141 (internal pneumaticity of middle and posterior dorsal vertebrae). If a pneumatic foramen is absent (UP21 C143 S0) the internal morphology is solid (UP21 C141 S0); if a pneumatic foramen is present (C143 S1) the internal morphology is camerate (UP21 C141 S1) or camellate (UP21 C141 S2). The introduction of the term pleur…	RE23 C135 / UP21 C143: Dorsal vertebrae, pleurocoel: absent (0); present (1) (based on McIntosh, 1990: p. 360; Calvo & Salgado, 1995: C22; modified by Carballido & Sander, 2014: C135)	135. Dorsal centra, pleurocoels: absent (0); present (1). (Wilson, 2002: ch. 78; Upchurch et al. 2004:128)	143. Dorsal centra, lateral pneumatic foramen: absent (0); present (1) (Upchurch, 1998).
We have inactivated this character because it is dependent on RE23 C111. Anterior dorsal centra retain the interarticulation shape of cervical vertebrae.	inactive	146. Anterior dorsal centra, articular face shape: amphicoelous (0); opisthocoelous (1). (Wilson, 2002: ch. 94; Upchurch et al., 2004: ch. 104)
We have rescored this character so that taxa that have at least one hyposphne-hypantrum articulation within the middle to posterior dorsal series are scored with the plesiomorphic state (e.g., Patagotitan) as well as taxa where the hyposphne is reduced to a laminar articulation (e.g., Alamosaurus and Comahuesaurus).	RE23 C151 / UP21 C149: Middle and posterior dorsal vertebrae, hyposphene-hypantrum articulation: present (0); absent (1) (Salgado et al., 1997: C25; modified by Upchurch, 1998: C109)	151. Middle dorsal vertebrae, hyposphene-hypantrum system: present (0); absent (1). (Modified from Salgado et al., 1997: ch. 25; Wilson, 2002: ch. 106; Upchurch et al., 2004: ch. 145)	149. Middle–posterior dorsal neural arches, hyposphene–hypantrum system: present (0); absent (1) (Salgado et al., 1997; Upchurch, 1998).
We have modified this character to include taxa regardless of the absence/presence of the hyposphene (e.g. Rebbachisaurus) and we added it to the UP21 matrix.	RE23 C154 / UP21 C552: Middle and posterior dorsal vertebrae, sTPOL: absent (0); present (1) (based on Upchurch, 1995: p. 382; Upchurch, 1998: C110)	154. Mid and posterior dorsal vertebrae with a single lamina (the single TPOL) supporting the hyposphene or postzygapophysis from below: absent (0); present (1). (Modified from Upchurch et al., 2004: ch. 146)
We have inactivated this character because it is dependent on RE23 C387. Both characters referr to the height to width or width to height ratio of middle and posterior dorsal vertebrae.	inactive	162. Middle and posterior dorsal centrum in transverse section (height: width ratio): subcircular (ratio, similar to 1 or a bit higher) (0); slightly dorsoventrally compressed (ratios between 0.8 and 1) (1); strongly compressed (ratios below 0.8) (2). (Modified from Upchurch et al., 2004)
We include into the derived state all taxa that have SPDL in the middle and/or posterior dorsals.	RE23 C164 / UP21 C166: Middle and posterior dorsal vertebrae, SPDL: absent (0); present (1) (Upchurch, 1998: C118, fig. 9C&D)	164. Middle and posterior dorsal vertebrae, spinodiapophyseal lamina (SPDL): absent (0); present (1). (Upchurch et al., 2004: ch. 157)	166. Middle–posterior dorsal neural spines, spinodiapophyseal lamina (SPDL): absent or restricted to posterior dorsals (0); present on middle and posterior dorsals (1) (Wilson, 2002; Upchurch et al., 2004).
To avoid confusion, wit the terms 'accessory' or 'anterior' we have modified this character following the definition of Wilson (2012) wherby the aSPDL and pSPDL can only be recognised if the SPDL is divided.	RE23 C165 / UP21 C344: Middle and posterior dorsal vertebrae, SPDL, morphology: single (0); divided (1) (Salgado et al., 1997: C30; modified by Poropat et al., 2016: C344; modified here)	165. Middle and posterior dorsal vertebrae, accessory spinodiapophyseal lamina: absent (0); present (1). (Upchurch et al., 2004: ch. 151)	344. Middle–posterior dorsal neural spines, anterior spinodiapophyseal lamina (aSPDL): absent (0); present (1) (Upchurch et al., 2004; Poropat et al., 2016; note that the presence of an aSPDL can only be confirmed when a pSPDL is also present).
State 1 has shown to be slightly confusing. Here we have modified this character to inlcude into one state (slightly opisthocoelous) the morphology present in ﻿Bicharracosaurus and MPEF-PV 1324 as well as Diplodocus, Cetiosaurus ﻿(Upchurch & Martin, 2003: p. 218), Dinheirosaurus ﻿(Mannion et al., 2012: p. 526), Lusotitan ﻿(Mannion et al., 2013: p. 101), Vouivria ﻿(Mannion et al., 2017: p. 37) and…	RE23 C174 / UP21 C147: Posterior dorsal vertebrae, centrum, interarticulation, shape: amphi- or platycoelous (0); slightly opisthocoelous (1); opisthocoelous (2) (based on McIntosh, 1990: p. 360; Upchurch & Martin, 2003: p. 218; Calvo & Salgado, 1995: C25; modified by Carballido et al., 2012: C174) [ordered]	174. Posterior dorsal centra, articular face shape: amphicoelous (0); slightly opisthocoelous (1); strongly opisthocoelous (2). (Modified from Wilson, 2002: ch. 105)	147. Middle–posterior dorsal centra, anterior articular face shape: flat or concave (0); mildly convex, with degree of convexity notably reducing along the dorsal sequence (1); strongly convex, with degree of convexity approximately consistent along the dorsal sequence (2) (Salgado et al., 1997; Wilson & Sereno, 1998; Mannion et al., 2013) [ordered].
We merged both character states definitions to distinguish between te more anterior projection of the preacetabular process of the ilium in basal Sauropodomorphs, the intermediate state in most eusauropods and the extremly lateral deflection in some titanosaurus. This character is ordered.	RE23 C283 / UP21 C244: Ilium, preacetabular process, orientation: anterior (0); anterolateral (1); lateral (2) (Salgado et al., 1997: C28; modified here) [ordered]	283. Ilium, preacetabular process orientation: anterolateral to body axis (0); perpendicular to body axis (1). (Wilson, 2002: ch. 189)	244. Ilium, preacetabular process in dorsal view: projects anteriorly (0); projects anterolaterally (1) (Upchurch et al., 2004).
We have inactivated this character because it is dependent on RE23 C398. Both carachters deal with the midshaft eccentricity (medialteral width to anteroposterior length ratio).	inactive	301. Femur midshaft, transverse diameter: subequal to anteroposterior diameter (0); 125- 150% anteroposterior diameter (1); at least 185% anteroposterior diameter (2) ﻿(Wilson, 2002: ch. 198) [ordered]
We have revised the scorings of this character and added it to the UP21 matrix to account for the morphology present in Bicharracosaurus and MPEF-PV 1324.	RE23 C346 / UP21 C553: Middle and posterior dorsal vertebrae, pleurocoel, dorsal margin, shape: rounded (0) angular (1) (Rauhut et al., 2015: C346, fig. 2A-B)	346. Middle to posterior dorsal vertebrae, pleurocoel dorsal margin: rounded (0) angular (1).
We have revised the scorings of this character and added it to the UP21 matrix to account for the morphology present in Bicharracosaurus and MPEF-PV 1324.	RE23 C347 / UP21 C554: Middle and posterior dorsal vertebrae, pleurocoel, dorsal margin, position relative to dorsal margin of centrum: ventral (0); leveled or dorsal (1) (Rauhut et al., 2015: C347, fig. 2A-B)	347. Middle to posterior dorsal vertebrae, pleurocoel dorsal margin: well below the dorsal margin of the centrum (0) at the level of the dorsal margin of the centrum or higher (1).
We have revised the scorings of this character and added it to the UP21 matrix to account for the morphology present in Bicharracosaurus and MPEF-PV 1324.	RE23 C348 / UP21 C555: Middle and posterior dorsal vertebrae, pleurocoel, anteroventral triangular fossa: absent (0) present (1) (Rauhut et al., 2015: C348, fig. 2E)	348. Middle to posterior dorsal vertebrae, small fossa anterior to anteroventral to the pleurocoel: absent (0) present (1).
SPDL do not ocurr in cervical vertebrae (at least not when using the position of the parapophysis to define the cervicodorsal transition). We have modified this character to include only anterior dorsal vertebrae as in the original proposition of this character (Curry Rogers, 2005: C164) and added it into the RE23 matrix to account for the morphology present in Bicharracosaurus.	RE23 C401 / UP21 C136: Anterior dorsal vertebrae, SPDL, morphology: single (0); divided (1) (Curry Rogers, 2005: C164)		136. Posterioriormost cervical and anterior dorsal neural arches, spinodiapophyseal lamina (SPDL): single structure (0); divided into anterior and posterior spinodiapophyseal laminae (1) (Salgado et al., 1997; Salgado & Powell, 2010; D’Emic, 2012).
To avoid dependency with RE23 C154 / UP21 C552 we have restricted this character to include the posteriormost cervicals and anterior dorsal vertebrae. We have also included it into the RE23 matrix to account for the morphology present in Bicharracosaurus.	RE23 C402 / UP21 C336: Posteriormost cervical and anterior dorsal vertebrae, sTPOL: absent (0); present (1) (based on González Riga, 2003: fig. 4C; Curry Rogers, 2005: C163; as modified by Poropat et al., 2016: C336)		336. Anterior–middle dorsal neural arches, vertical midline ridge (‘median infrapostzygapophyseal lamina’) extending from roof of neural canal to ventral midpoint of postzygapophyses/intrapostzygapophyseal lamina (TPOL): absent (0); present (1) (González Riga, 2003; Curry Rogers, 2005, 2009; Gallina, 2011; Gallina & Apesteguía, 2011).
We have revised the scorings for this characer and included it into the RE23 matrix to account for the morphology present in Bicharracosaurus.	RE23 C403 / UP21 C406: Middle and posterior cervical vertebrae, SDF, pierced by several coels: absent (0) present (1) (Mannion et al., 2017: C406, fig. 10A)		406. Middle and posterior cervical neural spines, lateral surface between PRDL, PODL, SPOL, i.e. the spinodiapophyseal fossa (SDF): has three or more coels separated from each other by low ridges: absent (0) present (1) (Mannion et al., 2017).
We have revised the scorings for this characer and included it into the RE23 matrix to account for the morphology present in Bicharracosaurus.	RE23 C404 / UP21 C408: Second sacral vertebrae, transverse process, contribution from first sacral vertebra: absent (0) present (1) (Mannion et al., 2017: C408, fig. 14)		408. Sacral ribs, Sv2 ribs: emanate solely from Sv2 (0); emanate from Sv2, with a contribution from Sv1 (1) (Mannion et al., 2017).
﻿An accessory hyposphenal lamina was first identified in the middle and posterior dorsals of Dinheirosaurus by Bonaparte & Mateus (1999) (see also Mannion et al., 2012): fig. 3). Tschopp, Mateus & Benson (2015: C260) were the first to include this character in a phylogenetic dataset, for middle and posterior dorsal vertebrae. Mannion et al. (2019) included this character in their dataset but only…	RE23 C405 / UP21 C478: Middle and posterior dorsal vertebrae, accessory hyposphenal lamina: absent (0); present (1) (based on Bonaparte & Mateus, 1999: figs. 4-7; Tschopp et al., 2015: C260, figs. 69 A, 71 C)		478. Posterior dorsal neural arches, accessory lamina in POCDF linking hyposphene to PCDL: absent (0); present (1) (Mannion et al., 2012; Tschopp et al., 2015a; taxa that lack a hyposphene are scored with state ‘?’).
﻿This morphology was first identified by Moore et al. (2020) in some posterior cervical vertebrae of several East Asian sauropods. Here we also identify this morphology in the posterior cervicals of Bicharracosaurus, Haplocanthosaurus priscus, Dinheirosaurus and Spinophorosaurus. The ventral bifurcation of the PODL when present, is not necessarily present in all posterior cervicals. We have score…	RE23 C406 / UP21 C556: Posterior cervical vertebrae, PODL, ventral bifurcation: absent (0); present (1) (Moore et al., 2020: CEA C388, GEA C437, ﻿figs. 6 A and C, 33)

## Sheet: RE23 score changes
Taxon	Character number	Original state	New state	Comment
Wamweracaudia keranjei: scorings for this taxon are based on personal observations (AR, JLC & OWM, 2024), of the holotype (MB.R.2091.1-30, MB.R.3817.1-2) and referred material (MB.R.2094), and the literature (Bonaparte, Heinrich & Wild, 2000; Mannion et al., 2019)	189	?	1	transverse process is absent form caudal XVI, taking into account the extra neural spine and the extra prezygapophysis in caudal XXX, caudal 16 would be at least in position 17. It would require three additional anterior caudals for the diapophysis to persist through caudal 20 or more posterior, which is highly unlikely
	193	1	3	the anterior caudals are procoelous (see Mannion et al., 2019: fig. 25, 27)
	194	1	0	pleurocoels are absent (see Mannion et al., 2019: figs. 25, 27)
	195	0	1	in anterior caudals that preserve the centrum (XVII-XXII) the ventral surface is slightly concave (see Mannion et al., 2019: fig. 28)
	198	1	0	the caudal transverse processes are tapering distally (see Mannion et al., 2019: figs. 24, 26)
	199	1	0	most anterior neural spines are longer anteroposteriorly than wide mediolaterally (see Mannion et al., 2019: table 9)
	212	1	0	the pedicels of the prezygapophyses are low in middle caudals (see Mannion et al., 2019: figs. 25, 27)
	214	0	1	posterior caudal neural spines are displaced posteriorly, as in Spinophorosaurus (Remes et al., 2009: fig. 3H)
	223	1	?	forked chevrons are not preserved
	358	?	0	a ventral bulge is absent
	359	?	1	a lateral fossa below the transverse process as in Giraffatitan is also present in Wamweracaudia (see Mannion et al., 2019: fig. 27)
	360	?	0	the transverse processes are perpendicular or swept anteriorly (see Mannion et al., 2019: fig. 28)
	378	2	1&2	some of the preserved anterior articular surfaces of the centrum are dorsoventrally compressed while others are mediolaterally so (see Mannion et al., 2019: table 9)
Spinophorosaurus nigerensis	214	?	1	posterior caudal neural spines are displaced posteriorly (Remes et al., 2009 fig. 3 H)
Janenschia robusta: scorings for this taxon are based on personal observations (AR, JLC & OWM, 2024), of the holotype (SMNS 12144), topotype (MB.R.2090.1-4) and referred material (MB.R.2095, MB.R.2095.1-11, MB.R.2095.13, MB.R.2245, MB.R.2707), as well as the literature (Bonaparte, Heinrich & Wild, 2000; Mannion et al., 2019)	262	1	0	the anteromedial arm of the better preserved ulna (MB.R.2095.11) is only very slightly larger than the anterolateral arm, with a ratio of about 1.18 (see Mannion et al., 2019: fig. 13G)	Janensch W. 1929. Material und Formegehalt der Sauropoden in der Ausbeute der Tendaguru-Expedition, 19091912. Palaeontographica (Supplement 7) 2: 3–34.
	263	1	0	the olecranon process is prominent (see Mannion et al., 2019: fig. 13)
	264	0	1	the ratio of the maximum proximal mediolateral with to the proximodistal height of the ulnae is 0.47 and 0.48, similar to the stout ulnae of several titanosaurs
	266	1	?	the shaft of the more completely preserved radius (MB.R.2095.9) does not preserve the outer bone of the shaft
	267	0	1	the distal condyle is bevelled more than 20º to the horizontal (see Mannion et al., 2019: fig. 12)
	269	?	1	the referred carpal (MB.R.2095.10) is block shaped (see Mannion et al., 2019: fig. 14 A-D)
	278	?	1	based on the referred non-ungual manual phalanx (MB.R.2245) (see Mannion et al., 2019: table 5)
	285	0	?	the pubis cannot be assigned with certainty to any of the ischia of Quarry B and could potentially be from a third individual
	286	0	1	the preserved pubis has a prominent ambiens process (see Mannion et al., 2019: fig. 9 A-B)
	295	?	1	the mediolateral width of the distal end of the ischia is constant, or blade-like
	296	?	0	when articulated the distal end of the ischia would have formed a V-shaped cross-sectional shape
	298	1	0	the angle between the shaft and the acetabular line is of 80º (see Mannion et al., 2019: fig. 9 D-E)
	303	1	0	there is no ridge on the posterior surface between the greater trochanter and the head as in Tazoudasaurus (Allain & Aquesbi, 2008: fig. 4)
	308	?	1	in posterior view the forth trochanter is positioned near the medial margin of the femur (see Mannion et al., 2019: fig. 15 E)
	336	0	1	the proximodistal length of the first ungual to the second ungual ratio is 1.45 (see Mannion et al., 2019: table 3)
	361	0	?	sternal plates are not preserved
	298	1	0	the mediolateral width to anteroposteror length ratio of the femur midshaft is 1.49 in the holotype and 1.72 in the referred specimen (see Mannion et al., 2019: tables 1 and 6 respectively)
Galvesaurus herreroi	175	0	1	the posterior dorsal neural spines are mediolaterally wider than anteroposteriorly long at midheight (Sánchez-Hernández, 2005: fig. 2)
Tehuelchesaurus benitezii: scorings for this taxon are based on personal observations (AR, JLC & OWM, 2024), of the holotype (MPEF-PV 1125) and the literature (Rich et al., 1999; Carballido et al., 2011)	42	1	?	no parietal is preserved
	116	1&2&3	?	no cervical vertebrae is preserved
	148	2	1	the ventral anterior margin of the neural spine merges with the diapophysis in middle dorsals
	153	0	?	as transverse processes and the centrum are lateromedially compressed and this compression might not necessarily be linearly correlated (see Carballido et al., 2011: fig. 12)
	157	0	1	the neural spines are slightly dorsoposteriorly inclined as in Bicharracosaurus
	171	0	?	since the centrum is so compressed we avoid making any inference based on these measurements
	260	0&1	1	the proximolateral corner of the humerus is squarish with the dorsal margin of the humerus flat instead of convex (see Carballido et al., 2011: fig. 15 A, E)
	267	0	1	the lateral margin of the distal end of the radius is bevelled more than 20º (see Carballido et al., 2011: fig. 17 A)
	296	1	0	the distal symphysis of the ischia is v-shaped in cross-section
	304	0	1	the femoral head is directed dorsomedially (see Carballido et al., 2011: fig. 20 A, C)
	387	0	?	the centra of the middle to posterior dorsal vertebrae are mediolaterally compressed, and we cannot be certain of the original ratio
	393	0	?	none of the anterior dorsal neural spines is preserved
	394	1	?	none of the anterior dorsal neural spines is preserved
	398	?	0	the left femur is slightly anteroposteriorly compressed, even so the ratio of mediolateral width to anteroposterior length of the shaft is less than 1.85
Europasaurus holgeri	148	2	1	even though the middle dorsal neural spines are slightly displaced posteriorly (Carballido & Sander, 2014: figs. 18-19 B), this is not as extreme as in some titanosaurs (e.g., Campos et al., 2005: fig. 15; Curry Rogers, 2009: figs. 16-20 C)
	175	1	0	the posterior dorsal neural spines are anteroposteriorly longer than mediolaterally wide at midheight (Carballido & Sander, 2014: figs. 21-22)
	364	0	1	a ventral kink is present (see Carballido et al., 2020: fig. 8)
Tendaguria tanzaniensis: scorings for this taxon are based on personal observations (AR, JLC & OWM, 2024), of the holotype (MB.R.2092.1–2) but not the tentatively referred material (MB.R.2091.31) as there is no direct evidence for this referral, and the literature (Bonaparte, Heinrich & Wild, 2000; Mannion et al., 2019)	111	1	?	we do not include the tentatively referred cervical vertebra
	112	1	?	we do not include the tentatively referred cervical vertebra
	113	1	?	we do not include the tentatively referred cervical vertebra
	114	2	?	we do not include the tentatively referred cervical vertebra
	115	2	?	we do not include the tentatively referred cervical vertebra
	116	2	?	we do not include the tentatively referred cervical vertebra
	117	0	?	we do not include the tentatively referred cervical vertebra
	118	0	?	we do not include the tentatively referred cervical vertebra
	119	0	?	we do not include the tentatively referred cervical vertebra
	123	0	?	we do not include the tentatively referred cervical vertebra
	128	0	?	we do not include the tentatively referred cervical vertebra
	129	0	?	we do not include the tentatively referred cervical vertebra
	130	1	?	we do not include the tentatively referred cervical vertebra
	131	0	?	we do not include the tentatively referred cervical vertebra
	138	?	0	the lateral margins of the neural spine do not diverge dorsally (see Mannion et al., 2019: figs. 19-20 A-C)
	142	1	0	there is no PRSL in the preserved dorsal vertebrae, only a rugose texture but without a distinct relief
	147	0	?	pleurocoels are only preserved in MB.R.2092.2 where the parapophysis is at the level of the pleurocoel, disrupting its original shape (see Mannion et al., 2019: fig. 19 D)
	148	1	?	middle dorsals are not preserved
	153	0	?	middle and posterior dorsals are not preserved
	165	0	?	middle and posterior dorsals are not preserved
	393	?	0	the anterior dorsal neural spines are wider than longer (see Mannion et al., 2019: table 7)
	394	?	0	the height of the anterior dorsal neural spines is less then that of the centrum (see Mannion et al., 2019: table 9)
	396	?	1	the anterior dorsal neural spines are slightly posterodorsally inclined
MPEF-PV 1324: scorings for this taxon are based on personal observations (AR, JLC, DP and OWM, 2021) and the literature (Rauhut, Carballido & Pol, 2015)	135	?	1	these dorsal vertebrae have a pleurocoels (see Rauhut, Carballido & Pol, 2015: fig. 2)
	155	1	?	the neural arch is not preserved (see Rauhut, Carballido & Pol, 2015: fig. 2)
	174	?	1	the centra are slightly opisthocoelous
	357	?	0	there is no ventral keel in these centra
Andesaurus delgadoi	175	1	0	the posterior dorsal neural spines are anteroposteriorly longer than mediolaterally wide at midheight

## Sheet: UP21 score changes
Taxon	Character number	Original state	New state	Comment
Australodocus bohetii: scorings for this taxon are based on personal observations (AR, 2023) of the holotype (MB.R.2454, MB.R.2455) and the literature (Remes, 2007; Whitlock, 2011; Mannion et al., 2019)	15	1	0.5	the highest aEI can be higher than the aEI of the preserved vertebra which is 3,8 (Remes, 2007; Whitlock, 2011; Mannion et al., 2019)
	122	0	2	the centra have deep pleurocoels (see Mannion et al., 2019: figs. 39-40) that are divided by one prominent ridge (see Remes, 2007: fig. 2)
	124	0	?	in the paratype vertebrae, the right parapophysis seems to be projecting strongly ventrolaterally, however since the rib is not preserved we cannot be certain of the extend that the rib would have been displaced ventrally
	130	?	0	the morphology of the CRPL has a very similar conformation than the posterior cervicals of Klamelisaurus and Qijianglong (Moore et al., 2020: fig. 7 A-B, G) where the CRPL meets the prezygapophysis medially and the lateral division meets the PRDL. Additionally the CPRL divides medially (mdCPRL sensu Carballido & Sander, 2014) but none of these lamina represent a ‘true’ divided CPRL
	131	?	0	a posterior projection of the TPOL as seen in Suuwassea (Harris, 2006: fig. 6-7 B, D) is absent.
	456	?	1	the ridge dividing the pleurocoel is confluent with the remainder of the centrum (see Remes, 2007: fig. 2)
	460	?	0	the anterior margin of the neural spines is sloping posterodorsally (see Remes, 2007: fig. 2)
	461	?	0	the angle between the PODL and the SPOL is less than 80º (see Remes, 2007: fig. 2)
Dinheirosaurus lourinhanensis	120	0	1	a ventral keel is absent, but a posterior keel is present (Mannion et al., 2012: fig. 2) as in Bicharracosaurus
Europasaurus holgeri	57	?	1	the ratio of anteroposterior length to mediolateral width of the pubic articulation of the ilium is 0.29 (Carballido et al., 2020: p. 16)
	165	1	0	the SPOL is single in middle and posterior dorsals (Carballido & Sander, 2014: figs. 18-19, 22)
	247	0	1	a ventral kink is present (see Carballido et al., 2020: fig. 8)
Janenschia robusta: scorings for this taxon are based on personal observations (AR, JLC & OWM, 2024), of the holotype (SMNS 12144), topotype (MB.R.2090.1-4) and referred material (MB.R.2095, MB.R.2095.1-11, MB.R.2095.13, MB.R.2245, MB.R.2707), as well as the literature (Bonaparte, Heinrich & Wild, 2000; Mannion et al., 2019)	44	0	?	the humerus cannot be assigned with certainty to either of the preserved radii
	47	1	?	the shaft of the more completely preserved radius (MB.R.2095.9) does not preserve the outer bone
	51	1	0	the anteromedial arm of the better preserved ulna (MB.R.2095.11) is only very slightly larger than the anterolateral arm, with a ratio of about 1.18 (see Mannion et al., 2019: fig. 13 G)
	60	0	?	the pubis cannot be assigned with certainty to any of the ischia of Quarry B and could potentially be from a third individual
	232	0	?	it is not possible to determine whether or not the posterolateral ridge (of Mannion et al., 2019: fig. 12 D) continues proximally as the shaft is very poorly preserved
	279	0	?	it is not possible to say if osteoderms where present or not
	393	0	0&1	the ratio of mediolateral width to anteroposterior length of the distal articulation of the fibula is 0.83 in the holotype and 0.76 in the more completely preserved referred fibula (MB.R.2095.2) (see Mannion et al., 2019: tables 1, 6)
	535	1	0&1	the ratio of mediolateral width to anteroposterior length of the femur midshaft is 0.52 in the holotype and 0.45 in the referred femur (MB.R.2707) (see Mannion et al., 2019: tables 1, 6)
Tastavinsaurus sanzi	477	0	1	the parapophyses are dorsally to the prezygapophyses in the preserved dorsals (Canudo, Royo-Torres & Cuenca-Bescós, 2008: fig. 3 C)
Tehuelchesaurus benitezii: scorings for this taxon are based on personal observations (AR, JLC & OWM, 2024), of the holotype (MPEF-PV 1125) and the literature (Rich et al., 1999; Carballido et al., 2011)	21	0	?	the centra of the anterior dorsal vertebrae are mediolaterally compressed, and we cannot be certain of the original ratio
	22	0	?	the centra of the middle to posterior dorsal vertebrae are mediolaterally compressed, and we cannot be certain of the original ratio (see Carballido et al., 2011: fig. 12)
	47	1	0	the mediolateral width of the distal end of the radius is less than twice the midshaft width (see Rich et al., 1999: fig. 13.3-4)
	137	0	?	posteriormost cervical and anterior dorsal neural spines are not preserved
	146	1	0	the pleurocoels have rounded caudal margins (see Carballido et al., 2011: figs. 3-6)
	150	?	0	the hyposphene is weakly developed, or narrow at least in posterior dorsals
	162	?	0	some middle to posterior dorsal neural spines are preserved and these don’t have a triangular aliform processes
	172	?	0	there is no camellate internal tissue in sacral vertebrae
	252	?	1	the pubic articulation of the ischium has a small anterodorsal projection making the acetabular margin strongly concave in lateral view
	258	?	0	the fourth trochanter is not visible in anterior view
	261	1	?	no tibia is preserved
	340	1	0	in middle an posterior dorsals there is a PPDL and a bifurcated PCDL, but no ACDL
	371	?	0	the bevelling of the distal end of the radius is restricted to the lateral half of the distal end (see Carballido et al., 2011: fig. 17 A)
	408	?	0	sacral rib 2 emanates solely from the sacral vertebrae 2 (see Carballido et al., 2011: fig. 13)
	476	0&1	0	a PRPL is present in middle and posterior dorsals
	485	1	0	posterior dorsal neural spines are longer anteroposteriorly than wider mediolaterally
	488	0	?	sacral neural spines are not preserved
Tendaguria tanzaniensis: scorings for this taxon are based on personal observations (AR, JLC & OWM, 2024), of the holotype (MB.R.2092.1–2) but not the tentatively referred material (MB.R.2091.31) as there is no direct evidence for this referral, and the literature (Bonaparte, Heinrich & Wild, 2000; Mannion et al., 2019)	115	1	?	we do not include the tentatively referred cervical vertebra (MB.R.2091.31)
	136	?	0	the SPDL is not divided
	137	1	0	we disagree with Mannion et al. (2019) in that the neurals have a PRSL
	146	0	?	the posterior margin of the pleurocoel is not well enough preserved in any of th evertebrae
Wamweracaudia keranjei: scorings for this taxon are based on personal observations (AR, JLC & OWM, 2024), of the holotype (MB.R.2091.1-30, MB.R.3817.1-2) and referred material (MB.R.2094), and the literature (Bonaparte, Heinrich & Wild, 2000; Mannion et al., 2019)	25	0	0&1	following Mannion et al. (2019: table 9), this ratio is variable in the anterior cuadal vertberae
	29	0	0&1	following Mannion et al. (2019: table 9), this ratio is variable in the middle cuadal vertberae
	35	?	0	following Mannion et al. (2019: table 11), this ratio is less than 0.4; this ratio would be even smaller if the distal tip of the chevron was preserved
	349	0	?	it is not possible to determine if the most anterior preserved vertebra is the first one
	354	0	?	it is not possible to determine if the most anterior preserved vertebra is the first one
	409	?	1	the anteriormost caudals preserve an ACDL (see Mannion et al., 2019: fig. 28)
	490	?	0	the ACDL in the anteriomost caudals in not divided (see Mannion et al., 2019: fig. 28)
	491	1	0	a PODL is absent in anteriormost caudals (see Mannion et al., 2019: fig. 27)

## Sheet: references
Allain R, Aquesbi N. 2008. Anatomy and phylogenetic relationships of Tazoudasaurus naimi (Dinosauria, Sauropoda) from the late Early Jurassic of Morocco. Geodiversitas 30:345–424.
Bonaparte JF, Heinrich WD, Wild R. 2000. Review of Janenschia Wild, with the description of a new sauropod from Tendaguru beds of Tanzania and a discussion on the systematic value of procoelous caudal vertebrae in teh Sauropoda. Palaeontographica 256:25–76.
Bonaparte JF, Mateus O. 1999. A new diplodocid, Dinheirosaurus lourinhanensis gen. et sp. nov., from the Late Jurassic beds of Portugal. Revista del Museo Argentino de Ciencias Naturales 5:13–29.
Calvo JO, Salgado L. 1995. Rebbachisaurus tessonei sp. nov. a new Sauropoda from Albian-Cenomanian of Argentina; new evidence on the origin of the Diplodocidae. GAIA 11:13–33.
Campos DDA, Kellner AWA, Bertini RJ, Santucci RM. 2005. On a titanosaurid (Dinosauria, Sauropoda) vertebral column from the Bauru Group, Late Cretaceous of Brazil. Arquivos do Museu Nacional, Rio de Janeiro 63:565–593.
Canudo JI, Royo-Torres R, Cuenca-Bescós G. 2008. A new sauropod: Tastavinsaurus sanzi gen. et sp. nov. from the Early Cretaceous (Aptian) of Spain. Journal of Vertebrate Paleontology 28:712–731. DOI: 10.1671/0272-4634(2008)28[712:ANSTSG]2.0.CO;2.
Carballido JL, Pol D, Cerda I, Salgado L. 2011a. The osteology of Chubutisaurus insignis del Corro, 1975 (Dinosauria: Neosauropoda) from the ‘middle’ Cretaceous of central Patagonia, Argentina. Journal of Vertebrate Paleontology 31:93–110. DOI: 10.1080/02724634.2011.539651.
Carballido JL, Rauhut OWM, Pol D, Salgado L. 2011b. Osteology and phylogenetic relationships of Tehuelchesaurus benitezii (Dinosauria, Sauropoda) from the Upper Jurassic of Patagonia. Zoological Journal of the Linnean Society 163:605–662. DOI: 10.1111/j.1096-3642.2011.00723.x.
Carballido JL, Sander PM. 2014. Postcranial axial skeleton of Europasaurus holgeri (Dinosauria, Sauropoda) from the Upper Jurassic of Germany: implications for sauropod ontogeny and phylogenetic relationships of basal Macronaria. Journal of Systematic Palaeontology 12:335–387. DOI: 10.1080/14772019.2013.764935.
Carballido JL, Scheil M, Knötschke N, Sander PM. 2020. The appendicular skeleton of the dwarf macronarian sauropod Europasaurus holgeri from the Late Jurassic of Germany and a re-evaluation of its systematic affinities. Journal of Systematic Palaeontology 18:739–781. DOI: 10.1080/14772019.2019.1683770.
Curry Rogers KA. 2005. Titanosauria: a phylogenetic overview. In: The sauropods: evolution and paleobiology. Berkeley: University of California Press, 50–103.
Curry Rogers K. 2009. The postcranial osteology of Rapetosaurus krausei (Sauropoda: Titanosauria) from the Late Cretaceous of Madagascar. Journal of Vertebrate Paleontology 29:1046–1086. DOI: 10.1671/039.029.0432.
Gallina PA, Apesteguía S. 2011. Cranial anatomy and phylogenetic position of the titanosaurian sauropod Bonitasaura salgadoi. Acta Palaeontologica Polonica 56:45–60. DOI: 10.4202/app.2010.0011.
González Riga BJ. 2003. A new titanosaur (Dinosauria, Sauropoda) from the Upper Cretaceous of Mendoza Province, Argentina. Ameghiniana 40:155–172.
Harris JD. 2006. The significance of Suuwassea emilieae (Dinosauria: Sauropoda) for flagellicaudatan intrarelationships and evolution. Journal of Systematic Palaeontology 4:185–198. DOI: 10.1017/S1477201906001805.
Mannion PD, Allain R, Moine O. 2017. The earliest known titanosauriform sauropod dinosaur and the evolution of Brachiosauridae. PeerJ 5:e3217. DOI: 10.7717/peerj.3217.
Mannion PD, Calvo JO. 2011. Anatomy of the basal titanosaur (Dinosauria, Sauropoda) Andesaurus delgadoi from the mid-Cretaceous (Albian-early Cenomanian) Río Limay Formation, Neuquén Province, Argentina: implications for titanosaur systematics. Zoological Journal of the Linnean Society 163:155–181. DOI: 10.1111/j.1096-3642.2011.00699.x.
Mannion PD, Tschopp E, Whitlock JA. 2021. Anatomy and systematics of the diplodocoid Amphicoelias altus supports high sauropod dinosaur diversity in the Upper Jurassic Morrison Formation of the USA. Royal Society Open Science 8:210377. DOI: 10.1098/rsos.210377.
Mannion PD, Upchurch P, Barnes RN, Mateus O. 2013. Osteology of the Late Jurassic Portuguese sauropod dinosaur Lusotitan atalaiensis (Macronaria) and the evolutionary history of basal titanosauriforms: Lusotitan and Titanosauriform Evolution. Zoological Journal of the Linnean Society 168:98–206. DOI: 10.1111/zoj.12029.
Mannion PD, Upchurch P, Mateus O, Barnes RN, Jones MEH. 2012. New information on the anatomy and systematic position of Dinheirosaurus lourinhanensis (Sauropoda: Diplodocoidea) from the Late Jurassic of Portugal, with a review of European diplodocoids. Journal of Systematic Palaeontology 10:521–551. DOI: 10.1080/14772019.2011.595432.
Mannion PD, Upchurch P, Schwarz D, Wings O. 2019. Taxonomic affinities of the putative titanosaurs from the Late Jurassic Tendaguru Formation of Tanzania: phylogenetic and biogeographic implications for eusauropod dinosaur evolution. Zoological Journal of the Linnean Society 185:784–909. DOI: 10.1093/zoolinnean/zly068.
McIntosh JS. 1990. Species determination in sauropod dinosaurs with tentative suggestions for their classification. In: Carpenter K, Currie PJ eds. Dinosaur Systematics. Cambridge University Press, 53–70. DOI: 10.1017/CBO9780511608377.007.
Moore AJ, Upchurch P, Barrett PM, Clark JM, Xing X. 2020. Osteology of Klamelisaurus gobiensis (Dinosauria, Eusauropoda) and the evolutionary history of Middle–Late Jurassic Chinese sauropods. Journal of Systematic Palaeontology 18:1299–1393. DOI: 10.1080/14772019.2020.1759706.
Poropat SF, Mannion PD, Upchurch P, Hocknull SA, Kear BP, Kundrát M, Tischler TR, Sloan T, Sinapius GHK, Elliott JA, Elliott DA. 2016. New Australian sauropods shed light on Cretaceous dinosaur palaeobiogeography. Scientific Reports 6:34467. DOI: 10.1038/srep34467.
Rauhut OWM, Carballido JL, Pol D. 2015. A diplodocid sauropod dinosaur from the Late Jurassic Cañadón Calcáreo Formation of Chubut, Argentina. Journal of Vertebrate Paleontology 35:e982798. DOI: 10.1080/02724634.2015.982798.
Remes K. 2007. A second gondwanan diplodocid dinosaur from the Upper Jurassic Tendaguru Beds of Tanzania, East Africa. Palaeontology 50:653–667. DOI: 10.1111/j.1475-4983.2007.00652.x.
Remes K, Ortega F, Fierro I, Joger U, Kosma R, Marín Ferrer JM, for the Project PALDES, for the Niger Project SNHM, Ide OA, Maga A. 2009. A new basal sauropod dinosaur from the Middle Jurassic of Niger and the early evolution of Sauropoda. PLoS ONE 4:e6924. DOI: 10.1371/journal.pone.0006924.
Ren X-X, Jiang S, Wang X-R, Peng G-Z, Ye Y, Jia L, You H-L. 2023. Re-examination of Dashanpusaurus dongi (Sauropoda: Macronaria) supports an early Middle Jurassic global distribution of neosauropod dinosaurs. Palaeogeography, Palaeoclimatology, Palaeoecology 610:111318. DOI: 10.1016/j.palaeo.2022.111318.
Rich TH, Vickers-Rich P, Gimenez O, Cúneo R, Puerta P, Vacca R. 1999. A new sauropod dinosaur from Chubut Province, Argentina. National Science Museum Monographs 15:61–84.
Salgado L, Coria RA, Calvo JO. 1997. Evolution of titanosaurid sauropods. I: Phylogenetic analysis based on the postcranial evidence. Ameghiniana 34:3–32.
Sánchez-Hernández B. 2005. Galveosaurus herreroi, a new sauropod dinosaur from Villar del Arzobispo Formation (Tithonian-Berriasian) of Spain. Zootaxa 1034:1–20. DOI: 10.11646/zootaxa.1034.1.1.
Tschopp E, Mateus O, Benson RBJ. 2015. A specimen-level phylogenetic analysis and taxonomic revision of Diplodocidae (Dinosauria, Sauropoda). PeerJ 3:e857. DOI: 10.7717/peerj.857.
Upchurch P. 1995. The evolutionary history of sauropod dinosaurs. Philosophical Transactions of the Royal Society of London 349:365–390. DOI: 10.1098/rstb.1995.0125.
Upchurch P. 1998. The phylogenetic relationships of sauropod dinosaurs. Zoological Journal of the Linnean Society 124:43–103.
Upchurch P, Mannion PD, Xu X, Barrett PM. 2021. Re-assessment of the Late Jurassic eusauropod dinosaur Hudiesaurus sinojapanorum Dong, 1997, from the Turpan Basin, China, and the evolution of hyper-robust antebrachia in sauropods. Journal of Vertebrate Paleontology 41:e1994414. DOI: 10.1080/02724634.2021.1994414.
Upchurch P, Martin J. 2003. The anatomy and taxonomy of Cetiosaurus (Saurischia, Sauropoda) from the Middle Jurassic of England. Journal of Vertebrate Paleontology 23:208–231. DOI: 10.1671/0272-4634(2003)23[208:TAATOC]2.0.CO;2.
Whitlock JA. 2011. Re-evaluation of Australodocus bohetii, a putative diplodocoid sauropod from the Tendaguru Formation of Tanzania, with comment on Late Jurassic sauropod faunal diversity and palaeoecology. Palaeogeography, Palaeoclimatology, Palaeoecology 309:333–341. DOI: 10.1016/j.palaeo.2011.07.001.
Wilson JA. 2012. New vertebral laminae and patterns of serial variation in vertebral laminae of sauropod dinosaurs. Contributions from the Museum of Paleontology, University of Michigan 32:91–110.
Wilson JA, Sereno PC. 1998. Early evolution and higher-level phylogeny of sauropod dinosaurs. Journal of Vertebrate Paleontology 18:1–79. DOI: 10.1080/02724634.1998.10011115.
