# Supplementary material for: Bicharracosaurus dionidei, gen. et sp. nov., a new macronarian (Dinosauria, Sauropoda) from the Late Jurassic Cañadón Calcáreo Formation of Argentina and the problematic early evolution of macronarians
Source: PeerJ. 2026 Apr 16;14:e20945. doi: 10.7717/peerj.20945 (PMC13092234; doi:10.7717/peerj.20945)
Supplement: Supplemental Information 3 [file peerj-14-20945-s003.xlsx]

## Sheet: laminae
Name	Abbreviation	Landmarks	Authors	Comment
anterior centrodiapophyseal lamina	ACDL	diapophysis; anterior margin of neurocentral junction	Wilson (1999)
posterior centrodiapophyseal lamina	PCDL	diapophysis; posterior margin of neurocentral junction	Wilson (1999)	is ventrally bifurcate in several macronarians (Salgado et al., 1997: C21, fig. 2)
prezygodiapophyseal lamina	PRDL	diapophysis; prezygapophysis	Wilson (1999)
spinodiapophyseal lamina	SPDL	diapophysis; neural spine	Wilson (1999)	singel SPDL
anterior spinodiapophyseal lamina	aSPDL	diapophysis; neural spine	Salgado and Powell (2010); Wilson (2012)	divided SPDL, the identification of the aSPDL needs the presence of the pSPDL (Wilson, 2012)
posterior spinodiapophyseal lamina	pSPDL	diapophysis; neural spine	Salgado and Powell (2010); Wilson (2012)	divided SPDL, the identification of the pSPDL needs the presence of the aSPDL (Wilson, 2012)
postzygodiapophyseal lamina	PODL	diapophysis; postzygapophysis	Wilson (1999)	can be ventrally bifurcate in the cervical vertebrae of some taxa (Moore et al., 2020)
paradiapohyseal lamina	PPDL	diapophysis; parapophysis	Wilson (1999)
anterior centroparapophyseal lamina	ACPL	parapophysis; anterior margin of neurocentral junction	Wilson (1999)
posterior centroparapophyseal lamina	PCPL	parapophysis; posterior margin of neurocentral junction	Wilson (1999)	not to be confused with the sharp ventrolateral edge extendig from the parapophysis to the posterior end of the centrum in cervical vertebrae of certain sauropods (see Wilson, 2012)
prezygoparapophyseal lamina	PRPL	parapophysis; prezygapophysis	Wilson (1999)
spinoparapophyseal lamina	SPPL	parapophysis; neural spine	Taylor (2009)
centroprezygapophyseal lamina	CPRL	prezygapophysis; neurocentral junction	Wilson (1999)	single CPRL
medial centroprezygapophyseal lamina	mCPRL	prezygapophysis; neurocentral junction	Wilson (2012); this contribution	divided CPRL, the identification of the mCPRL needs the presence of the lCPRL (this contribution)
lateral centroprezygapophyseal lamina	lCPRL	prezygapophysis; neurocentral junction	Wilson (2012); this contribution	divided CPRL, the identification of the lCPRL needs the presence of the mCPRL (this contribution)
medial division of the centroprezygapophyseal lamina	mdCPRL		Carballido & Sander (2014)	this branch of the CPRL meets the TPRL or sTPRL and not the prezygapophysis (Carballido & Sander, 2014)
spinoprezygapophyseal lamina	SPRL	prezygapophysis; neural spine	Wilson (1999)
epipopphyseal-prezygapophyseal lamina	EPRL	prezygapophysis; epipophysis or postzygapophysis	Wilson (2012)	this lamina can contact the epipophysis or the postzygapophysis (Wilson, 2012)
interprezygapophyseal lamina	TPRL	prezygapohysis; neural canal	Wilson (1999); Tschopp & Mateus (2013)	Tschopp & Mateus (2013) changed the prefix intra- to inter-
single interprezygapophyseal lamina	sTPRL	interprezygapophyseal lamina; neural canal	Carballido & Sander (2014); Tschopp & Mateus (2013)	Tschopp & Mateus (2013) changed the prefix intra- to inter-
centropostzygapohyseal lamina lamina	CPOL	postzygapophysis or hyposphene; neurocentral junction	Wilson (1999)	single CPOL; in dorsal vertebrae the CPOL can either originate from the postzygapophysis or the hypopshene (Wilson, 1999)
medial centropostzygapohyseal lamina	mCPOL	postzygapophysis or hyposphene; neurocentral junction	Apesteguía (2005); Wilson (2012); this contribution	divided CPOL, the identification of the mCPOL needs the presence of the lCPOL (this contribution); in dorsal vertebrae the mCPOL can either originate from the postzygapophysis or the hypopshene (Apesteguía, 2005)
lateral centropostzygapohyseal lamina	lCPOL	postzygapophysis; neurocentral junction	Apesteguía (2005); Wilson (2012); this contribution	divided CPOL, the identification of the lCPOL needs the presence of the mCPOL (this contribution)
medial division of the centropostzygapohyseal lamina	mdCPOL		Carballido & Sander (2014)	this branch of the CPOL meets the TPOL or sTPOL and not the postzygapophysis (Carballido & Sander, 2014)
spinopostzygapophyseal lamina	SPOL	postzygapophysis; neural spine	Wilson (1999)	single SPOL
medial spinopostzygapophyseal lamina	mSPOL	postzygapophysis; neural spine	Wilson (1999); this contribution	divided SPOL, the identification of the mSPOL needs the presence of the lSPOL (this contribution)
lateral spinopostzygapophyseal lamina	lSPOL	postzygapophysis; neural spine	Wilson (1999); this contribution	divided SPOL, the identification of the lSPOL needs the presence of the mSPOL (this contribution)
interpostzygapophyseal lamina	TPOL	postzygapohysis; neural canal	Wilson (1999); Tschopp & Mateus (2013)	Tschopp & Mateus (2013) changed the prefix intra- to inter-
single interpostzygapophyseal lamina	sTPOL	interpostzygapophyseal lamina or hyposphene; neural canal	Carballido & Sander (2014); Tschopp & Mateus (2013)	Tschopp & Mateus (2013) changed the prefix intra- to inter-; the sTPOL originates from the hypopsphene when this structutre is present
prespinal lamina	PRSL	anterior neural spine	Wilson (1999); Carballido et al. (2012)	Carballido et al. (2012: C143) differentiates between a median lamina that is a composite of both SPRL, and a median lamina that is the single PRSL, so that the PRSL "is recognized when the anterior median lamina does not have ventral divisions nor a single median fossa"
postspinal lamina	POSL	posterior neural spine	Wilson (1999)

## Sheet: references
Apesteguía S. 2005. The evolution of the hyposphene-hypantrum complex within Sauropoda. In: Thunder-Lizards: the Sauropodomorph Dinosaurs. Bloomington: Indiana University Press, 248–267.
Carballido JL, Salgado L, Pol D, Canudo JI, Garrido A. 2012. A new basal rebbachisaurid (Sauropoda, Diplodocoidea) from the Early Cretaceous of the Neuquén Basin; evolution and biogeography of the group. Historical Biology 24:631–654. DOI: 10.1080/08912963.2012.672416.
Carballido JL, Sander PM. 2014. Postcranial axial skeleton of Europasaurus holgeri (Dinosauria, Sauropoda) from the Upper Jurassic of Germany: implications for sauropod ontogeny and phylogenetic relationships of basal Macronaria. Journal of Systematic Palaeontology 12:335–387. DOI: 10.1080/14772019.2013.764935.
Moore AJ, Upchurch P, Barrett PM, Clark JM, Xing X. 2020. Osteology of Klamelisaurus gobiensis (Dinosauria, Eusauropoda) and the evolutionary history of Middle–Late Jurassic Chinese sauropods. Journal of Systematic Palaeontology 18:1299–1393. DOI: 10.1080/14772019.2020.1759706.
Salgado L, Coria RA, Calvo JO. 1997. Evolution of titanosaurid sauropods. I: Phylogenetic analysis based on the postcranial evidence. Ameghiniana 34:3–32.
Salgado L, Powell JE. 2010. Reassessment of the vertebral laminae in some South American titanosaurian sauropods. Journal of Vertebrate Paleontology 30:1760–1772. DOI: 10.1080/02724634.2010.520783.
Taylor MP. 2009. A re-evaluation of Brachiosaurus altithorax Riggs 1903 (Dinosauria, Sauropoda) and its generic separation from Giraffatitan brancai (Janensch 1914). Journal of Vertebrate Paleontology 29:787–806. DOI: 10.1671/039.029.0309.
Tschopp E, Mateus O. 2013. The skull and neck of a new flagellicaudatan sauropod from the Morrison Formation and its implication for the evolution and ontogeny of diplodocid dinosaurs. Journal of Systematic Palaeontology 11:853–888. DOI: 10.1080/14772019.2012.746589.
Wilson JA. 1999. A nomenclature for vertebral laminae in sauropods and other saurischian dinosaurs. Journal of Vertebrate Paleontology 19:639–653. DOI: 10.1080/02724634.1999.10011178.
Wilson JA. 2012. New vertebral laminae and patterns of serial variation in vertebral laminae of sauropod dinosaurs. Contributions from the Museum of Paleontology, University of Michigan 32:91–110.
