# Supplementary material for: Bicharracosaurus dionidei, gen. et sp. nov., a new macronarian (Dinosauria, Sauropoda) from the Late Jurassic Cañadón Calcáreo Formation of Argentina and the problematic early evolution of macronarians
Source: PeerJ. 2026 Apr 16;14:e20945. doi: 10.7717/peerj.20945 (PMC13092234; doi:10.7717/peerj.20945)
Supplement: Supplemental Information 4 [file peerj-14-20945-s004.tnt]

mxram 500
xread
406 87
Plateosaurus_engelhardti	0000000000000000001000000000100000000010010?00000?0000??000000000000000??00000?0000???0000000000000?0?00?000000?00?101000?000?000000?000000000?1?0?00000000000000000-?00??0000000????0?000?0???000??0?000???0?0000002?010000????0???00000000?000000?0?0???0000000000000?000000001000000000000?0000000?0000000000000?000000000000000000000000000000000???0---00100000000000100000100000???00110?01??????01000000…
Chinshakiangosaurus_chunghoen	????????????????????????????????????????????????????????????????????????????????0?0???00?????0?1?10???01?000??0??0??0????????????????????????????????????????????????????????0??????0?????????????????????????????????????????????????????????????????????????????????????????????????????????????????????0?????????????????????????????????????????????0??????????????????????????????????????????????????????…
Mussaurus_patagonicus	00000000000000000010100?00?010?0000000?002???000??0?0???????????????????????????1?1???00000??0?0??010?0[0 1]?[0 1]0??00??0?10100000000???0?0??00000000?1?0?0000?000000000000-?00??0000000???10?000?0???000??0?0?0???0?00?0002?01000?????0???00000000?000000?0?????00000000000?0?000??000000?0[0 1]0000000?00?000??00000?0000000?0?0???00??000??000?0000000???00?0???0---001000??0000??1?000?10?????0-?0??000???…
Antetonitrus_ingenipes	??????????????????????????????????????????????????????????????????????????????????????????????????????????????0??0?10????????0?????0??0000001121?0?00000000000000000-?01??000000???????0???0???000??0?0?0???0??000002?0?000?????0????0?1010??0000??????????0000?0??0110?000??000?00?0?????0???????????????00100000010001?01????????001?1?000?????????????---????????0???????000??????????00000???0?0000?10?0???…
Lessemsaurus_sauropoides	??????????????????????????????????????????????????????????????????????????????????????????????????????????????0010???1000000?0???000??00000010?1?0?000000?000?000000-?11??000000???????????0?????????????????????????????????????????0010100?000000?0??????110010[0 1]001110000??000?00?0??00000?00???????00000000000001000????0?0000??00??1??000??00????????---??????0??????01000?011?????0-??00000????000?100…
Gongxianosaurus_shibeiensis	?????????????1??????????????????????????????????????????????????????????????????????????????????????1?11?2????0??0?10????????0????????0??????????0???0???????????????????????????????????0?0???000???????????????00???01000?????0????001000??000?00?0??????1000?0?00?01?00000?0???????????????????????????111???0?????01??0???????0000?1?000000100000???1---????????0??00????????0?????0-?0000001??????????????…
Amygdalodon_patagonicus	???????????????????????????????????????????????????????????????????????????????????????????????????11011?20???1????1????????00????????0???0????1?????1????0??????0???????????00???0????????0????00?????????????0000???0???0??????????????????????????????????????????????????????????????????????????????????????????????????????????????????????????00?1---???????00????????????????????00???0???0????0???????…
Isanosaurus_attavipachi	??????????????????????????????????????????????????????????????????????????????????????????????????????????????1??0?10????????0????????0??????0?1???0????????0?????????11??00?0???????????????????????????????????????????????????????000000??000??????????????????????????????????????????????????????????1110010001?????????????????????????????????????---????????0??????????????????????11???????000????????…
Vulcanodon_karibaensis	???????????????????????????????0????????????????????????????????????????????????????????????????????????????????????????????????????????????????????????????????????????????????????1????0?0?0??00???0?100?????01???????????????00??10?????0???????????????1101?0???1110100????0???????1?????0000000?0100?101??????1000?0000?1000010?100100100?011001??????????????????????????0?0?????0-00??0?????????????????…
Tazoudasaurus_naimi	??????????????????????????????00?10?????????01?????0????????????????????????????100???0011???0?001001011?000??1001?00100000010000?010?00000110?000?0000001000011?00100111?000010??00???????0100000000001001?0?00000020020000??1100??1000000???????0?00?????1101101101?10100?100?001?0101??1??00000000?10?0101010000?000?0?00010100?00?011?0?0001010?100?1---?????0000000?001000100?????0-00?10????01???00100???…
Shunosaurus_lii	0100100000110110001010000000??000001001??2000001101100000100011000000000??000001100?0000?101?110?1011011?201001001000100000010000100?001000110?1?1?000000?00001110110?11[0 1]?000010000010?0001010000000000100100?00?0002001?00???111010100000010??0000100001001101101001010100010000011010110[0 1]000100000???00011100110001101?100?10?00111101110111?1111100101---0???000000000000000???0000?0-00011000000000…
Barapasaurus_tagorei	????????????????????????????????????????????????????????????????????????????????????????????????????1?11?000??1001?0?0?0???0100????0??0000011??0?1???1010?00?011100100111?000010???01100?0?0?0?00000000100??0??000?010???0?0??1?00?0110000000000000?00??????101101001110100???????????011010?0100000001000111000100?0101111??1?10???010???????1??11?0????---????????0??0?0?0000?????00?0-?001100100?000???0??0?…
Cetiosaurus_oxoniensis	??????????????????????????????????????????????????????????????????????????????????????????????????????????????101102?000000010110100??11000110?001?0?20000100?110100-?11??0001[0 1]0?10??????0?02?0000000?0?0?100?000000200?000??????????00000001??0???1???0100?10?10??0???????????????????11010?0?0000??1?0?011???????100???????????????????????????????????000??????000??0?0?00???????00?0-0001?????0?0000??0…
Patagosaurus_fariasi	1???1?00??11???????????????????0???????????????????????????????1?????????????????0???????????1???1011011?000??100110?000000010110100??10000110?001?00000011000110010-011??000110??002??0?0?????000000??1??1????0?0002002?0??????00??11000001?000?00100??????101001001110100????????????11010?010000000100011100010000001???????????101011????????????00?10000????0000000?000000?????00?11?010100??0000001200001…
Omeisaurus_tianfuensis	11001?00001101110010100??000???001010011010001011011?000?1???11100?0?0??00?0?00110000000?1???111?10110110100?01112300003000101100100?11000[2 3]111001100000101100?11110100111?000210010?2110100?10000000010100100?00?0002001?00???1100001100000??000?000000010011011010010101000100000011101100000100000001001111000000001011??0010100111111111111111111000?1000000000000000?0000000000000?10000110111000001011…
Omeisaurus_puxiani	??????????????????????????????????????????????????????????????????????????????????????????????????????????????110230000[2 3]????01000????1100?[2 3]110-0110000010?100011111100110-00020?010??????0?0?0000000010100100-?000002001000?????00??1??????????????????????1101?010?1?10100?1000000???????1???????????????11100????1?????????????????????????????????????000?????????00??1???????????????00??1??1?01???…
Chuanjiesaurus_anaensis	???????????????????????????????????????????????????????????????????????????????????????????????????????????????????????????????????????????????????????????????????????????????????????????01??0101001010010000000002????????????????10000011000100100?????1101101011110110?????????????????????0000?0000?1?11011001?10?1?010???0????????????????????????????????????000?00??000???????1002111010??1111?0??????…
Analong_chuanjieensis	??????????????????????????????????????????????????????????????????????????????????????????????????????????????1113300003000000100?????10001111001?01?1010?000011100100?1110002100100111?1??021001000010100100000000020010000????00??1??????????????????????1101101101010100??00?010???011010?010???????????11000000???????????????????????????????????????1??????0000000?0000???00??00?1001??1011000???1??1????…
Yuanmousaurus_jiangyiensis	????????????????????????????????????????????????????????????????????????????????????????????????????????????????1??????3???????????????10011???01?0110??0??000110?010??1110??0?????????????0???00000010100?0000????????????????????????????00?0????????????11011010????0??????????????????????????????????11110000011111011???????????????????????????????0???????????0??00?000????????10?0???011??000?????????…
Mamenchisaurus_youngi	11101?0?001110110011100?0?00???00?010010010?010?1?111000?0???101?00??????0?0???1100???001101111001011011?1003011123[1 2]00030001011001010110013111001101100100?000110021001?1101021001002??0?00?11003000010100100?00?0002002?0????1100?0110?0?0?1????00?0?0????11011010011101001101?0001???1100000??000000100011100010001101?11001110?11?101?1?1111??1???00?10000000[0 1]000000000000000000000?1022101010101111…
Wamweracaudia_keranjei	???????????????????????????????????????????????????????????????????????????????????????????????????????????????????????????????????????????????????????????????????????????????????????????01??0301000011010001000002102000?????00???????????????????????????????????????????????????????????????????????????????????????????????????????????????????????????????????010?????????????????[1 2]2?????0??1???????…
Turiasaurus_riodevensis	??????????????????0???0?????????????????????????????????????????????????????????????????????????????10110001??11120100010100101?0101??11[0 1]1011100010??00000100011101100111100?1100100???????0???02000?0?1????????????????200?????????1?????????????????00??0?10110100????10011110000111??????????????????????????????00??11?101010?11???11???1?10?111?00?1000??????000??0?00????0??000000-????101???????0??1…
Losillasaurus_giganteus	???????????????????????????????????????????????????????????????????10?????0????1??????????????1??1????????????1012010001000010110100??11110111001101000100?000111011001111100110???????????0???0200?10[0 1]100??00000??????1????????????????????????????????????1011010?????1??????????????01????010?0?00?11?0???????????????????????????????????????????????010???????00??1???????????00?00-1?????11?01???0??0…
Spinophorosaurus_nigerensis	?1????????????????????????????0??101???10?1?01011?????????00????1000001??101???1?0?????11????1????01111?????1?11010000?0?0?000??0?00?1100??110????01?00?01100?111?00-0110?000000????1????0?0?0?00000010110?00000000?210?00??0??0?000?1000011?1001001?0??????10100100???????????????????1??0?000010?0000000111101000000011?10?1000????????????????????????000????????000??0???????????0?10?011?110?0111011?10?11…
Rhoetosaurus_brownei	??????????????????????????????????????????????????????????????????????????????????????????????????????????????1??231??????????????????1???1???????????01??????1?0????????????1??????1??1?000?00000??0?0?0??0?000?00??????????????????????????????????????????????????????????????????????????0?0???????????110?1???10101??11??000??11111110?11111110?????????????????00??????00000???????00???????00?????????0?…
Jobaria_tiguidensis	11001?000011111?0100100?0000??10010100?101000101101110???10??11?000??00?00?0?0?1100000???????1100?0110110000??1??211?001000010010100??[0 1]1010110?0[0 1]1?11000011000111010-01111000000010021101?10100000??000100?00?100000200100????1?00101101010????0?000000????1101101001110100011100001111110?0?0100000001100111000100?110111011111001111011111?????????00?1???000000000000?000000?00??00?????001??1?00100…
Haplocanthosaurus_priscus	??????????????????????????????????????????????????????????????????????????????????????????????????????????????101211?001000010010100?11111011100110110001010001100110011101001101100211011?010000000000100100?10000120010???????10??11000211?000100?00?000????????????????????????????111010?01000000011001110001001????????1????????????????????????????110??????0000?0???0????????00?????00???1?0110001200100…
Camarasaurus	1110100000111111010000[0 1]0000000100101000101000101101110001101?111000000000010000110000011111111110?011011020010101212?0[0 1]10100101101011110011110?001011000011000110121001111000210010?2110111010000000001100100?10000020010000??[0 1]0[0 1]0101101000101001001000000011011010011101001111110011111101000110000101100111000100111011101011100111101111111111111000?1110000000000000000000000?000000-100011…
Dashanpusaurus_dongi	??????????????????????????????????????????????????????????????????????????????????????????????????????????????101[1 2]1200[0 1]000???01?0101011001?110?0-101100101100011011100111-100010????11?0?010100000000011001000?000002001000??????1????0[0 1]???10100100100??????10110100????100????????????11010?011??????????11110010001101?????????????????????????????????000??????000000?0000???????0000-20001001?1…
Bellusaurus_sui	1?????0???11???????????????????????10???0???0??????110?????????????000????????????????????????1101011011?200??1012220001000010110100??1001111110110110000010001101110011110002101?0?2??0?1?0?100300000110?100010000???0?000?????????11[0 1]000010100100?00??????10110100111010????1????????11010?011000010110011201010001101?????????????????????????????00?10000?????000000?0000??????000?1011101101??11110010…
Atlasaurus_imelakei	?2?????????????????????????????0???????0?10?0????????????????????0????????????????????????????????????3????0???????????????????????0??11??1???????????0?????0??????10????????1??0???2???????????????????????????????????????????????????????????1??????????1???????????????1?1?0??????????1??????????????????????????????????????????????1??????????????????????????????????????????0?????????????0????????????…
Janenschia_robusta	????????????????????????????????????????????????????????????????????????????????????????????????????????????????????????????????????????????????????????????????????????????????????????????????????????????????????????????????????????????????????????????1011010010011?1?1????????1???????111000??0100011110110011111110100100??111011111111101110????????????????????00?000000?????11?????00?????????????0?…
Aragosaurus_ischiaticus	???????????????????????????????????????????????????????????????????????????????????????????????????????????????????????????????????????????????????????????????????????????????????????????0???000?000110010001000?0200100??????11????0????1??0?1?0?00?????1101?01?01110110?0????01?????????001100???011001121111001????????????????????????????????0?????????????????00????0????????????101?21?0??1????????01?…
Lourinhasaurus_alenquerensis	???????????????????????????????????????????????????????????????????????????????????????????????????????????????01223?011??????????????1???1??????11??0???????????2?10????????2??????2????1?0?1?0100000110?1?00??0??????1?????????????10000011100100??0?????110110100111010010??????????110100?1100?01011011100111001111?1101?????????????????????????????000????????0?00?000000????????0-10100101?10110??????0?…
Galvesaurus_herreroi	??????????????????????????????????????????????????????????????????????????????????????????????????????????????1112100012??0??12001????1?011111101111100??0?0001101[1 2]1001111000?1001012110???0???01000?0?100?0???0011???0?000?????1???1???????????1?????00000?101[0 1]0100???????????????????????????????0101100????????????????????????????????????????????????0???????0?0????00?????????0??0-101??10??1???0…
Tehuelchesaurus_benitezii	??????????????????????????????????????????????????????????????????????????????????????????????????????????????????????????????????????10001110-001011001?11010100?0100111??00201??01[1 2 3]1???1??????????????????????????????????????????110000010100100111?????1100101011110101????????????1????0011000?1010001111010001?????????????????????????????????????000????????0????00?0??????????11??11100????001??…
Europasaurus_holgeri	11101?0?001111?0010010200?????10?1?00?010?1?01011?1110000101????100000001110?0?1100???1111?1111101011011?200?01012[0 1]21001101110110100??100111111011021000001000110011001110100200010021?001?0?0000000000100000010001020010000??0?10??11000001010010010000????101101001110100??11??????1111111?0110000?0110?111000100?1101110101110?11?1???1??1?1??11??010011000??0?000??100010?????0000???10??1??1?1?1110010…
Tastavinsaurus_sanzi	??????????????????????????????????????????????????????????????????????????????????????????????????????????????????????????????????????10012?10?00????00000100011011100?10?001211??0?211011001000100000110010001001111000000???0?1011??????????????????????????????????????????????????111111101100001011002111011?011101110???????11111110111?100111?????000????????0101???0011000???????11?1???1?11???????????…
Euhelopus_zdanskyi	01?010000111??110??????0???????00???????????0??????11?????01?1??????????????????100???1??????111??111011?2003?1112101013000010?1?0011111113101101111100?01100?11101100111100021101113??01???????????????????????????????????????????1100000?110?000?00??????10110101??????????????????11101100110000101100111100100011011101?11?00?11101?11?1???11??000?10000?0000101????000010000??000????10?00??0?10110010?01…
Brachiosaurus_altithorax	12101?00??11??????????????000?10?1110?01010?01011??110??????????0?000000111??0?1?????????????1210?0?1011?201??11?222?00?000111???1????10?12111001100000010100?111121001110010111???????????????0????????????????????????????????????????????????????????????10100001??????????????????????1???????????????1120001000????????0????????????????????????0100000????????01??????0??????????0-10???110?11????11???1?…
Giraffatitan_brancai	121010000011110101101010100000100101000100000101101110000101?111000000001110?00110000011111121210?001011020110111222[0 1]002000111110100?210012111001101020010101011[0 1]1210011100102110111211011?010001000000100100?1000102001000?????10??1101000?00001001100000021010010111101001111111110111111110110000101100212100100111011111?1110011110111?11?1??11?0010000011111000011100010100010000????0???111?1111?…
Abydosaurus_mcintoshi	121010000001?1010?1010100?0???????????0??00?01011??1100001?0?????0?0?????100????100??010????212101101011?201?01??2???????????0?????????????????????????????????????????????????1??????????00?????????????????????01?????00???????????????????????????????????????1????????????????????????????????????????2??1???0??????????????????????????????????????????111110???111????0???11????????0????????1???????????…
Sauroposeidon_proteles	?1??100???11??????????????????????????????????????????????????????????????????????????????????[0 1 2]?0100?011?201??1112220003000011110100??1001311121?111[1 2]1000010101111[0 1]1[0 1]0111?000211011121?????0???010??001100000010001020010000??0?10??110?00010000100?100???02101001011110100??1?1?11???11??1?1011?0001011002121011001110111???????????????????????????0100000??????000?010000010?1?????????0??…
Venenosaurus_dicrocei	??????????????????????????????????????????????????????????????????????????????????????????????????????????????????????????????????????????????????????????????????????????????????11???????0???0?00??00?001000100010000?000?????????11?00001?10?1???????????????????1?10100????1????????????101?0000101?00???????????????????????????????????????????????????????????111????????11????????0?????1??1110???0????…
Cedarosaurus_weiskopfe	??????????????????????????????????????????????????????????????????????????????????????????????????????????????????????????????????????100?[2 3]???????????????????1????10????????2?1???????????0???010??000?0?0?0010?1100000100???????????0?00010???1011??0???0210000111111??00???????????????????????????????21210110????0??????????????????????????????????00?????????0?1100??0??????????1?10??1111?1????????…
Erketu_ellisoni	?????????????????????????????????????????????????????????????????????????????????????????????????????????????0111201?00301001101010?????????????????????????????????????????????01????????????????????????????????????????????????????????????????????1?????????????????????????????????????????????????????????????111?1101?111?0???????????????????????????????000????????????????00?????????????????0??0????…
Chubutisaurus_insignis	??????????????????????????????????????????????????????????????????????????????????????????????????????????????????????????????????????1???3?10?0011?110??01?10???1?10??10?00?21???11???????010?01000?0?10??0???0001???0?000?????10??1110000111001??????????1101001111??0110??111111??????????????00010110121210110011101?????????????????1???????????????000????????0?01?01?0???10?????0-10?1211??111????????1?…
Tendaguria_tanzaniensis	???????????????????????????????????????????????????????????????????????????????????????????????????????????????????????????????????0-?1000?1?0-1-1??1????????????????01???????????????????????????????????????????????????????????????????????????????????????????????????????????????????????????????????????????????????????????????????????????????????????????????????????????????-?????????????????00?1???…
Wintonotitan_wattsi	??????????????????????????????????????????????????????????????????????????????????????????????????????????????????????????????????????1???31?121??1?20????????????????1???????1???????????001??01011???????0?010001???0?000?????10??11100001110?1????????????01000??1??0?10??111???????11????????00010?10?????????????????????????????????????????????????????????????0????????????????0-100?2????1?100????1???…
Ligabuesaururs_leanzai	??????????????????????????????????????????????????????????????????????????????????????????????[0 1 2]?0?001011?201??1?12?3?003??0???000010??1001310111?111110000101?11?111101111000211?????????????????????????????????????????????????????110000111011??????????210100011??????????????????????1???????????????21210?100111011101?????????????????????????1?00000????????0????00?01[0 1]?10??0??0-??10?11??1?1…
Phuwiangosaurus_sirindhornae	???????????????????????10?????100101????????0??????111??????????1000110?1100?0?1????????????????????1021?201??101213?0?2010011100101??1[0 1]01311110011111010010101111210011110002101???2????1?????0100?00010?1?0011001110010000??0?10??110000010001??????11????10?0000?1101110????????????1101110110001?011002121?010011111110??????????????????????????11000000???0?101101?000011?????000???0????11?111110??1…
Andesaurus_delgadoi	??????????????????????????????????????????????????????????????????????????????????????????????????????????????????????????????????????10?13?10?1??111?00?0101?111?11001111000201??????????001?102011000?0?00???0?01020010?0?????????????????0???????????????????????????????????????????????1011000110??00??2??????1?????????????????????????????????????000????????0101???????????????0-21?????1?00???????????…
Mendozasaurus_neguyelap	??????????????????????????????????????????????????????????????????????????????????????????????????????????????1?1????003??0???000110??100031?121?112????0??01?????????1????????????????????0???02000000100000010?210200110??????????1110000100011?????1?????10?100011??0?????11???????????????????????????212101?????10??1?????????????1?1???????????????????????????10110[0 1]?0?0????????0-0100???1??1???????…
Malarguesaurus_florenciae	???????????????????????????????????????????????????????????????????????????????????????????????????????????????????????????????????????????????????????????????????????????????????????????0?1?0100000010?00?000?2111000110?????????1???????????????????????????????????????????????????????????????????????2100??????????????????????????????????????????????????????01????0????????????01?????1??0????01?????…
Argentinosaurus_huinculensis	??????????????????????????????????????????????????????????????????????????????????????????????????????????????????????????????????????100130?121?112110000001?111121?01111000211????[2 3]?????????????????????????????????????????????????????????????????????????????????????????????????1???????????????????????????????0??????????????????????????????????000????????0????????10????????????????????????????…
Epachthosaurus_sciuttoi	??????????????????????????????????????????????????????????????????????????????????????????????????????????????????????????????????0???10013110?1?1111?0000002?111211101111000211??103???????110030??001???10??10?3?010?010??????????????????0???????????????111100011?00?10???????????11?12?1?1??001?1????2121001101?101?101???????11101111111?01111?????000????????0100????0?1110???????10??2??[0 1]?11???????…
Malawisaurus_dixeyi	1120???????1??1?????????????????????????????????????????????0???????????????0???100??????????1?10???1?21?20???101303?1031010110?0100??1101311121?1122?120??0201?01110?11110?02110?1?????????1??0300?000100??0?101010100000????0?11??1????????????00?00110???1011011110001?0??1??111????1?????????001111100?1210???????11110????????1?????????????1??????0000?0??0?000000101?010?????00???01?????1?11???10?01??1…
Nemegtosaurus_mongoliensis	0020?11?0?12?10?01[0 1]111110?0010101101?0?0120?01010?1111??2111011?1100010??00100?1101??011??01?1210?001031?202????????????????????????????????????????????0???????????????????????????????????????????????????0????????????????????????????????????????????????????????????????????????????????????????????????????????????????????????????????????????1100???0?[0 1]0??????????????????00???0-??????????????…
Rapetosaurus_krausei	00201?1?1012?1010?11?1?10?0011?00001?0?0120?01010?1111??21111???11?0100???1110?1101??011?????1210?001131?20??0101303?103101011010110??10003[0 1]0121?112211200002011120110111?011211????3??????????03???????00??0????3?020?21???????????1110000??????00?001?????101210011?00110????1?1????11111110110001??11?021?111111???????????????????????????????????1000000?10??000?0?1010010?000000?0-02012111?10111101?…
Isisaurus_colberti	??????????????????????????????????????????????????????????????????????????????????????????????????????????????10?301?10?101010000100??1000300121?1112?120?1000111001?0111?0?1210?1?13110?0?????030?1001100000?101310200110????0?11?010100000?001000?00??????101111?11101??????????????110121?0110001111101???????????????????????????????????????????????000??????000??0??1??????????0?0-?2???101?1????1010????…
Tapuiasaurus_macedoi	002?111?0012?1010?2111200??0111011?1000?0???01011?1?1????11111???1?0000???1110??101????0??1??1210?001031020[2 3]??1??????0?3?0??11????????100031?121?1112?12000000110??1?0111????21???11?????????????????????????????????????????????????????????????10?101???????1?????110011?????1??????????????????????????2?2???????????1???????????????????1110?111?1100???0?????????????????????00?????????2????1????????…
Trigonosaurus_pricei	??????????????????????????????????????????????????????????????????????????????????????????????????????????????101103?1030?0011000100?21[0 1]11310121?1122[0 2]1201002?111211?0111?0?1211??????????????????????????????????????????????????????????????????????????????????????????????????????????2??????????????????????????????????????????????????????????????000??????000101?????????????????12?????1?1????…
Alamosaurus_sanjuanensis	???????????????1????????????????????????????????????????????????????????????????????????????????????1031?201??1?1303?103000?00000100??10?1[2 3]10121?1?12202000020110211001111000211?1?1[2 3]1?0??0023103001001100000?1013101110100???0?1111111000000001111110110?1?111010011100111??1111112??????21????00?1111100212???111??111111???????1??????????????????1100000?????10100011011111?10??00?0-02102??1??0100…
Opisthocoelicaudia_skarzynskii	??????????????????????????????????????????????????????????????????????????????????????????????????????????????????????????????????????1001300121?11[1 2]2212001020111211101111001210??1131?0?00?2210?011001100100?101?1020002001000?111110000000?001111011110111111210111101111??1111112??11112110110001?111012121011101111111010110111111011111111011110????000????????1001111?011110????00-00012001?1010??0??…
Neuquensaurus_australis	??????????????????????????????????????????????????????????????????????????????????????????????????????????????101[2 3]030003??00??000100??1111300121?11221120?002?111211001111001211????31?0???1?30030??001100??0?1013?021?011?1?0??????11100?0000010110111?????111210011101111????????????1112?101?0001111100212101111?1111?10101101??1110?????1????????????000??????010001?111100100??00???1?112?????????1010…
Saltasaurus_loricatus	??????????????????????????00?????1010???020?01??????????????????0100010??1?????1??????????????????????????????1013030003001010000100??1111300121?1122112000020111111101111001211????311010?1?1?03011001100??0?10131021101101?0??11?0111000000001011011110???111210011101111???????????1111211011000111110021210111111111110??????????????????????????????000?????1010101?111101???0000?0-12012000?1010010?01?10…
Amazonsaurus_maranhensis	???????????????????????????????????????????????????????????????????????????????????????????????????????????????????????1??????????????1???111????10??0???????????0?100111??1???????????????0???000[0 1]?0?1???0?1[0 1]1100002?1?00??????10???????????????????????????????????????????????????????0???????????????????????????????????????????????????????????????????????????????????????????????0??????0??1???…
Zapalasaurus_bonapartei	??????????????????????????????????????????????????????????????????????????????????????????????????????????????11?211001100?????????????????????????????????????????????????????????????????????1001000110?0110010000201100??????????????????????????????????????????????????????????????????????000?0?11?0????????????????????????????????????????????????????????0??000??????????????????0?????1??1???????????…
Histriasaurus_bocardeli	??????????????????????????????????????????????????????????????????????????????????????????????????????????????????????????????????????1101??????????10001???00???00??1111?01??10?????????????????????????????????????????????????????????????????????????????????????????????????????????????????????????????????????????????????????????????????????????????????????????????????????????10???????1????????????…
Comahuesaurus_windhanseni	??????????????????????????????????????????????????????????????????????????????????????????????????????????????????????????????????????11011110?021022001??1??0???00101111??1?01??????????0?0?201400000?10?0????100002011?0??????10??1????????????00?001?????10110111?????????????????????????01010000011?0211000100??????????????????????????????????????000????????0000?0?????????????0-1010?00??0????????????…
Rayososaurus_agrioensis	?????????????????????????????????????????????????????????????????????????????????????????????????????????????????????????????????????????????????????????????????????????????????????????????????????????????????????????????????????102111001001?????????????????????????????????????????????????????????2?1??????????????????????????????????????????????????????????????????????????????00???????111????????…
Rebbachisaurus_garasbae	??????????????????????????????????????????????????????????????????????????????????????????????????????310?????????????????????????????1101?110?02?0??01211110011100101111?111110???????1????????????????????????????????????????????11021?1001001???????????????????????????????????????????????????????????????????????????????????????????????????????0000????????0??????????????????????00?????1?101????????…
Cathartesaura_anaerobica	??????????????????????????????????????????????????????????????????????????????????????????????????????????????1102110011??0???000100???????????????????????????????????????????????????????????1????0111000?11?100012?1??0???????????1?21110011?1?????????????????????????????????????????????????????????2110001??????????????????????????????????????????????????0????????????????0?????0?????0??1??10??????0…
Limaysaurus_tessonei	???????????1?01????1?1??0000??11??00111112001?0?10111011?20?????100101010110?101????????????????????11311213??1102110011000010000100??11011110?02101101210110011000101111?1111101?0???????[1 2]01[0 2]014000001100001111000020110011?1??10??11021110011010010011???1101001011110100????????????11???00101100001101211000?001?10??1?11???0??10001111???????????110000??????000000?0???????10000?0-2000?000???101…
Demandasaurus_darwini	?0?0????????????????????????????????????????????????????????????????????????????10120????????2?2?1?0??311213??1102110011000010200100??11??1?10?02????001?0110111100101?11??1?11011???????????20140001011001?1010100??0??00??????10??????????????????????????????????????????????????????????????111????1?1211010100?????????????????????????????????????00000????0?0????????????????0????11?????[0 1]?01???0???…
Nigersaurus_taqueti	00201?10101100?1??2111??0000??11??0011110??11????0111011?2??????100100010??0?1?1101200100????2301?0011311213??1102110011000010200100??11?11110?02101200111110111100101111?1101101?00???1???????140??1?1?0?0?1011?00120110011?11010??110212100000100?00??????10100101???????????????????1100?0???111??????1211010100?????????1?????????????????????????11000000?00?[0 1]000?0?000??????0000?????00???1?011010120…
Suuwassea_emiliae	0121???1???2?????????1??01???????00?00??12100?0??1??0?10????????0????0?0?????????1?11????????2?2???1??210????0111211000100101010???1??110?11?????1021?????????????????1?????????1100???????0????1??????????????????????????????????????0000?000????????????????2????????????????????????????????????????????????????????????????????????????????????????00000????000?????00??00?011100?0-??11?00????10?0?20????…
Amargasaurus_cazaui	???????????2?011?????????100??10?01100011210011111??????????????0011101001?0?111????????????????????????????111102310000?1?1101001?10301020110?1?1?1100210110?10?00100111?0000101??02??1?????0?0?0??0??????010???0?020??????????????1??0??????0?1??????????1101101001010?00????????????11011??????????????1110?0?001????????1????????????????????????????---?????0000????001?00???11[0 1]110-?????11??010??0120…
Dicraeosaurus_hansemanni	0021???1???2??01?????????100???0?011000112100111111?????1?0???10001110100010?11111011????????2311?0011210203011102310000?1?1101101?11101020110?1?1?1100010110110000100111?100010110021?1?0?01100200001110010101000002012?0?1?11?00??1100000???00100??0?????1101101001110??????????????11101001100000??001011100010011101110111110??111111?11????11????100---?????0000000?000?10101100110-?????00??0101?0121010?…
Brachytrachelopan_mesai	??????????????????????????????????????????????????????????????????????????????????????????????????????????????1?0?31???0?????????????101020110?1?1?1?00010110110000100111?1000101?????????????????????????????????????????????????????????????????????????????????????????????????????????1??????????????????????????????????????????????????????????????---??????000???????????????011????????????????012?0???…
Apatosaurus	00201?11111201111?211100101100?0010100011201010110110010020?01?00001000000000101?1?001???????2311?00013102?321111221?00201?1102101?1121000?110?02101100001100111100100111?010110110021?111201100200001111110111000002012?0111111001011000001?0011001?00000?110120100101010011110000111111010011000001?0010111100100111011101111101111111111?1111?1110?10011?0000000000000000?00001100001121111000?1111101200100…
Diplodocus	00201011111201111121110010110010010100011201010110110010020101100001000010100101110001101101?2311?100131020331111221?00201?0112111?1131000111??02101100001100111100100111?0101101100211111201100211101111111111210003012?0111111001011000000?1001001?0000001101101001110100???????????111010011000000?001011100010111101?1011111001111111111111?11110?1001110000000000000000?0000110100???1111110?1111101200101…
Barosaurus_lentus	??????????????????????????????????????????????????????????????????????????????????????????????????????????????111221?00?00?1112011?11310001110?021011000011001111001?0111?01011011002????0?01100211101111111111210003012?011?11?00?01???000????????1??0??????0?00?0????????????????????11?10?11?0???????10111000???11????????1???????????????????????????11???????0000000000?00?01??100??10????????????0120?1??…
MPEF-PV_1324	??????????????????????????????????????????????????????????????????????????????????????????????????????????????????????????????????????1???1??????????0???????????1???????????1???????????????????????????????????????????????????????????????????????????????????????????????????????????????????????????????????????????????????????????????????????????111????????0?????????????????????????????1????????????…
Lingwulong_shenqi	???????????????????????0?100??00001??0110100010?111?????????????0?1?0010011??111?????????????11???10112?0201??11020?000[0 1]???0101101010?0[0 1]010100???10?[1 2]000??100111[0 1]011?01110[0 1]000?0??[0 1]02110?0?010001000110110?0101000002?1?????????00??110100000000100100??????101101001?1010?????????????110?001110000?0010011100000011101???10?110?????????????????????100---??????000000?0000??0??11111…
Bicharracosaurus_dionidei	??????????????????????????????????????????????????????????????????????????????????????????????????????????????1112[0 2 3]20002??[0 1]100010100-21100111110011[0 1][0 1]000001010110101001110000101?101211??1?0????0000?0?110?0???00010??0?000??????????????????????????????????????????????????????????????11??????????????????????????????????????????????????????????????111??????000?00???1????????00-??[1 2…
Australodocus_bohetii	??????????????????????????????????????????????????????????????????????????????????????????????????????????????1102210003?1-011100?????????????????????????????????????????????????????????????????????????????????????????????????????????????????????????????????????????????????????????????????????????????????????????????????????????????????????????????????00????????????????00?????????????????????0???…
;
cnames
{0 Posterolateral_processes_of_premaxilla_and_lateral_processes_of_maxilla,_shape without_midline_contact with_midline_contact_forming_marked_narial_depression,_subnarial_foramen_not_visible_laterally;
{1 Premaxillary_anterior_margin_shape without_step with_marked_step_but_short_step with_marked_and_long_step;
{2 Premaxila,_ascending_process_shape_in_lateral_view convex concave,_with_a_large_dorsal_projection sub-rectilinear_and_directed_posterodorsally;
{3 Premaxilla,_external_surface without_anteroventrally_orientated_vascular_grooves_originating_from_an_opening_in_the_maxillary_contact vascular_grooves_present;
{4 Maxillary_border_of_external_naris,_length short,_making_up_much_less_than_one-fourth_narial_perimeter long,_making_up_more_than_one_third_narial_perimeter;
{5 Maxilla,_foramen_anterior_to_the_preantorbital_fenestra_ absent present;
{6 Preanteorbital_fenestra absent present,_being_wide_and_laterally_opened;
{7 Subnarial_foramen_and_exterior_maxillary_foramen,_position well_distanced_from_one_another separated_by_narrow_bony_isthmus;
{8 Antorobital_fenestra much_shorter_than_orbital_maximum_diameter,_less_than_85%_of_orbit subequal_to_orbital_maximum_diameter,_greater_than_85%_orbit;
{9 Antorbital_fenestra,_shape_of_dorsal_margin straight_or_convex concave;
{10 Antorbital_fossa present absent;
{11 External_nares_position terminal retracted_to_level_of_orbit retracted_to_a_position_between_orbits;
{12 External_nares,_maximum_diameter shorter or_longer_than_orbital_maximum_diameter;
{13 Orbital_ventral_margin,_anteroposterior_length broad,_with_subcircular_orbital_margin reduced,_with_acute_orbital_margin;
{14 Lacrimal,_anterior_process present absent;
{15 Jugal_contribution_to_the_ventral_border_of_the_skull present_and_long absent_or_very_reduced;
{16 Quadratojugal-Maxila_contact absent_or_small broad;
{17 Jugal-ectopterygoid_contact present absent;
{18 Jugal,_contribution_to_antorbital_fenestra absent present,_but_very_reduced present_and_large,_bordering_approximately_one-third_of_its_perimeter;
{19 Quadratojugal,_position_of_anterior_terminus posterior_to_middle_of_orbit anterior_margin_of_orbit_or_beyond;
{20 Quadratojugal,_anterior_process_length short,_anterior_process_shorter_than_dorsal_process long,_anterior_process_more_than_twice_as_long_as_dorsal_process;
{21 Quadratojugal,_angle_between_anterior_and_dorsal_processes less_than_or_equal_to_90??,_so_that_the_quadrate_shaft_is_directed_dorsally greater_than_90??,_approaching_130??,_so_that_the_quadrate_shaft_slants_posterodorsally;
{22 Ventral_edge_of_anterior_surface_of_the_quadratojugal_ straight,_not_expanded_ventrally slightly_expanded_ventrally,_forming_a_small_bulge,_the_height_of_which_is_less_than_twice_the_ramus_height well_expanded_ventrally,_forming_a_notorious_bulge,_the_height_of_which_is_twice_or_more_the_minimum_height_of_the_ramus;
{23 Squamosal_contribution_to_the_supratemporal_fenestra present,_the_squamosal_is_well_visible_in_dorsal_view reduced_or_absent;
{24 Squamosal-quadratojugal_contact present absent;
{25 Squamosal,_posteroventral_margin smooth with_prominent,_ventrally_directed_???prong???;
{26 Prefrontal_posterior_process_size small,_not_projecting_far_posterior_of_frontal-nasal_suture elongate,_approaching_parietal;
{27 Prefrontal,_posterior_process_shape flat hooked;
{28 Prefrontal,_anterior_process absent present;
{29 Prefrontal-Frontal_contact_width large,_equal_or_longer_that_the_anteroposterior_length_of_the_prefrontal narrow,_less_than_half_the_anteroposterior_length_of_the_prefrontal;
{30 Postorbital,_ventral_process_shape transversely_narrow broader_transversely_than_anteroposteriorly;
{31 Postorbital,_posterior_process present absent;
{32 Postorbital,_posterior_margin_articulating_with_the_squamosal with_tapering_posterior_process with_a_deep_posterior_process;
{33 Frontal_contribution_to_supratemporal_fossa present absent;
{34 Frontals,_midline_contact_(symphysis) sutured or_fused_in_adult_individuals;
{35 Frontal,_anteroposterior_length approximately_twice or_less_than_minimum_transverse_breadth;
{36 Frontal-nasal_suture,_shape flat_or_slightly_bowed_anteriorly V-shaped,_pointing_posteriorly;
{37 Frontals,_dorsal_surface without_paired_grooves_facing_anterodorsally grooves_present,_extend_on_to_nasal;
{38 Frontal,_contribution_to_dorsal_margin_of_orbit contribution_to_dorsal_margin_of_orbit:_less_than_1.5_times_the_contribution_of_prefrontal at_least_1.5_times_the_contribution_of_prefrontal;
{39 Parietal_occipital_process,_dorsoventral_height short,_less_than_the_diameter_of_the_foramen_magnum deep,_nearly_twice_the_diameter_of_the_foramen_magnum;
{40 Parietal,_contribution_to_post-temporal_fenestra present absent;
{41 Parietal,_distance_separating_supratemporal_fenestrae less_than_the_long_axis_of_supratemporal_fenestra,_0.8_or_less almost_the_same_as_the_long_axis_of_supratemporal_fenestra,_0.8-1.2 much_larger_than_the_long_axis_of_supratemporal_fenestra,_more_than_1.2;
{42 Postparietal_foramen absent present;
{43 Paroccipital_process_distal_terminus straight,_slightly_expanded_surface rounded,_tongue-like_process;
{44 Supratemporal_fenestra present absent;
{45 Supratemporal_fenestra,_long_axis_orientation anteroposterior transverse;
{46 Supratemporal_fenestra,_maximum_diameter much_longer_than subequal_to_that_of_foramen_magnum;
{47 Supratemporal_region,_anteroposterior_length temporal_bar_longer or_shorter_anteroposteriorly_than_transversely;
{48 Supratemporal_fossa,_lateral_exposure not_visible_laterally,_obscured_by_temporal_bar visible_laterally,_temporal_bar_shifted_ventrally;
{49 Supraoccipital_sagital_nucheal_crest broad,_weakly_developed narrow,_sharp_and_distinct;
{50 Laterotemporal_fenestra,_anterior_extension posterior_to_orbit ventral_to_orbit_;
{51 Quadrate_fossa absent present_;
{52 Quadrate_fossa,_depth shallow deeply_invaginated;
{53 Quadrate_fossa,_orientation posterior posterolateral;
{54 Quadrate,_articular_surface_shape quadrangular_in_ventral_view,_oriented_transversely roughly_triangular_in_shape_or_thin,_crescent-shaped_surface_with_anteriorly_directed_medial_process;
{55 Quadrate,_articular_surface_shape quadrangular_in_ventral_view,_oriented_transversely_or_roughly_triangular_in_shape thin,_crescent-shaped_surface_with_anteriorly_directed_medial_process;
{56 Palatobasal_contact,_shape pterygoid_with_small_facet dorsomedially_orientated_hook or_rocker-like_surface_for_basipterygoid_articulation;
{57 Pterygoid,_transverse_flange_(i.e._ectopterygoid_process)_position posterior_of_orbit between_orbit_and_antorbital_fenestra anterior_to_antorbital_fenestra;
{58 Pterygoid,_quadrate_flange_size large,_palatobasal_and_quadrate_articulations_well_separated small,_palatobasal_and_quadrate_articulations_approach;
{59 Pterygoid,_palatine_ramus_shape straight,_at_level_of_dorsal_margin_of_quadrate_ramus stepped,_raised_above_level_of_quadrate_ramus;
{60 Pterygoid,_sutural_contact_with_ectopterygoid broad,_along_the_medial_or_lateral_surface narrow,_restricted_to_the_anterior_tip_of_the_ectopterygoid;
{61 Palatine,_lateral_ramus_shape plate-shaped_(long_maxillary_contact) rod-shaped_(narrow_maxillary_contact);
{62 Epipterygoid present absent;
{63 Vomer,_anterior_articulation maxilla premaxilla;
{64 Supraoccipital,_height twice_subequal_to or_less_than_height_of_foramen_magnum;
{65 Paroccipital_process,_ventral_non-articular_process absent present;
{66 Crista_prootica,_size rudimentary expanded_laterally_into_dorsolateral_process;
{67 Basipterygoid_processes,_length short,_approximately_twice or_elongate,_at_least_four_times_basal_diameter;
{68 Basipterygoid_processes,_angle_of_divergence approximately_45?? less_than_30??;
{69 Basal_tubera,_anteroposterior_depth approximately_half_dorsoventral_height sheetlike,_20%_dorsoventral_height;
{70 Basal_tubera,_breadth much_broader_than or_narrower_than_occipital_condyle;
{71 Basal_tubera distinct_from_basipterygoid reduced_to_slight_swelling_on_ventral_surface_of_basipterygoid;
{72 Basal_tubera,_shape_of_posterior_face convex slightly_concave;
{73 Basioccipital_depression_between_foramen_magnum_and_basal_tubera absent present;
{74 Basisphenoid/basipterygoid_recess present absent;
{75 Basisphenoid/quadrate_contact absent present;
{76 Basisphenoid,_sagital_ridge_between_basipterygoid_processes absent present;
{77 Basipterygoid_processes,_orientation perpendicular_to or_angled_approximately_45??_to_skull_roof;
{78 Basipterygoid,_area_between_the_basipterygoid_processes_and_parasphenoid_rostrum is_a_mildly_concave_subtriangular_region forms_a_deep_slot-like_cavity_that_passes_posteriorly_between_the_bases_of_the_basipterygoid_processes;
{79 Occipital_region_of_skull,_shape anteroposteriorly_deep,_paroccipital_processes_oriented_posterolaterally flat,_paroccipital_processes_oriented_transversely;
{80 Dentary,_depth_of_anterior_end_of_ramus slightly_less_than_that_of_dentary_at_midlength 150%_minimum_depth;
{81 Dentary,_anteroventral_margin_shape gently_rounded sharply_projecting_triangular_process;
{82 Dentary_symphysis,_orientation angled_15??_or_more_anteriorly_to or_perpendicular_to_axis_of_jaw_ramus;
{83 Dentary,_cross-sectional_shape_of_symphysis oblong_or_rectangular subtriangular,_tapering_sharply_towards_ventral_extreme subcircular;
{84 Dentary,_tuberocity_on_labial_surface_near_symphysis absent present;
{85 Mandible,_coronoid_eminence strongly_expressed,_clearly_rising_above_plane_of_dentigerous_portion absent;
{86 External_mandibular_fenestra present absent;
{87 Surangular_depth less_than_twice or_more_than_two_and_one-half_times_maximum_depth_of_the_angular;
{88 Surangular_ridge_separating_adductor_and_articular_fossae absent present;
{89 Adductor_fossa,_medial_wall_depth shallow deep,_prearticular_expanded_dorsoventrally;
{90 Splenial_posterior_process,_position overlapping_angular separating_anterior_portions_of_prearticular_and_angular;
{91 Splenial_posterodorsal_process present,_approaching_margin_of_adductor_chamber absent;
{92 Coronoid,_size extending_to_dorsal_margin_of_jaw reduced,_not_extending_dorsal_to_splenial absent;
{93 Tooth_rows,_shape_of_anterior_portions narrowly_arched,_anterior_portion_of_tooth_rows_V-shaped broadly_arched,_anterior_portion_of_tooth_rows_U-shaped rectangular,_tooth-bearing_portion_of_jaw_perpendicular_to_jaw_rami;
{94 Tooth_rows,_length extending_to_orbit restricted_anterior_to_orbit restricted_anterior_to_antorbital_fenestra restricted_anterior_to_subnarial_foramen;
{95 Dentary_teeth,_number greater_than_20 10???17 9_or_fewer;
{96 Replacement_teeth_per_alveolus,_number two_or_fewer more_than_four;
{97 Lateral_plate absent present;
{98 Teeth,_orientation perpendicular or_oriented_anteriorly_relative_to_jaw_margin;
{99 Tooth_crowns,_orientation aligned_along_jaw_axis,_crowns_do_not_overlap aligned_slightly_anterolingually,_tooth_crowns_overlap;
{100 Crown-to-crown_occlusion absent present;
{101 V-shaped_wear_facets_(in_wear_teeth) present absent;
{102 Tooth_crowns,_cross-sectional_shape_at_mid-crown elliptical D-shaped subcylindrical cylindrical;
{103 Enamel_surface_texture smooth wrinkled;
{104 Thickness_of_enamel_asymmetric_labiolingually absent present;
{105 Marginal_tooth_denticles present absent_on_posterior_edge absent_on_both_anterior_and_posterior_edges;
{106 Teeth,_around_four_longitudinal_grooves_on_lingual_aspect absent present;
{107 SI_values_for_tooth_crowns less_than_3.0_ 3.0-4.0 4.0-5.0 more_than_5.0;
{108 Cervical_vertebrae,_number 11_or_fewer 12-13 14-15 16_or_more;
{109 Atlas,_intercentrum_occipital_facet_shape rectangular_in_lateral_view,_length_of_dorsal_aspect_subequal_to_that_of_ventral_aspect expanded_anteroventrally_in_lateral_view,_anteroposterior_length_of_dorsal_aspect_shorter_than_that_of_ventral_aspect;
{110 Cervical_centra,_articulations amphicoelous opisthocoelous;
{111 Cervical_centra,_ventral_surface is_flat_or_slightly_convex_transversely transversely_concave;
{112 Cervical_centra,_midline_keels_on_ventral_surface prominent_and_plate-like reduced_to_low_ridges_or_absent;
{113 Cervical_centra,_pleurocoels absent present_with_well-defined_anterior,_dorsal,_and_ventral_edges,_but_not_the_posterior_one present,_with_well-defined_edges present_but_very_reduced_in_size;
{114 Cervical_centra,_pleurocoels singles_without_division with_a_well-defined_anterior_excavation_and_a_posterior_smooth_fossa divided_by_a_bone_septum,_resulting_in_an_anterior_and_a_posterior_lateral_excavation divided_in_three_or_more_lateral_excavations,_resulting_in_a_complex_morphology with_a_well-defined_anterior_excavation_and_a_posterior_smooth_fossa;
{115 Cervical_vertebrae,_height_divided_width_(measured_in_its_posterior_articular_surface) higher_than_1.1 around_1 between_0.9_and_0.7 smaller_than_0.7;
{116 Cervical_centra,_small_notch_in_the_dorsal_margin_of_the_posterior_articular_surface absent present;
{117 Cervical_vertebrae,_neural_arch_lamination well-developed,_with_well-marked_laminae_and_fossae rudimentary,_with_diapophyseal_laminae_absents_or_very_slightly_marked;
{118 Cervical_vertebrae_with_an_accessory_lamina,_which_runs_from_the_postzygodiapophyseal_lamina_(PODL)_up_to_the_spinoprezygapophyseal_lamina_(SPRL) absent present;
{119 Cervical_vertebrae,_centrum,_internal_pneumaticity solid camerate polycamerate camellate;
{120 Anterior_cervical_vertebrae,_prespinal_lamina absent present;
{121 Anterior_cervical_vertebrae,_neural_spine_shape single bifid;
{122 Middle_and_posterior_cervical_vertebrae,_prespinal_lamina absent present;
{123 Middle_cervical_vertebrae,_lateral_fossae_on_the_prezygapophysis_process absent present;
{124 Middle,_cervical_vertebrae,_height_of_the_neural_arch less_than_the_height_of_the_posterior_articular_surface higher_than_the_height_of_the_posterior_articular_surface;
{125 Middle_cervical_centrum,_anteroposterior_length_divided_the_height_of_the_posterior_articular_surface less_than_4 more_than_4;
{126 Middle_and_posterior_cervical_vertebrae,_morphology_of_the_centroprezygapophyseal_lamina single dorsally_divided,_resulting_in_a_lateral_and_medial_lamina,_being_the_medial_lamina_linked_with_the_intraprezygapophyseal_lamina_and_not_with_the_prezygapophysis divided,_resulting_in_the_presence_of_a_???true???_divided_centroprezygapophyseal_lamina,_which_is_dorsally_connected_to_the_prezygapoph…
{127 Middle_and_posterior_cervical_vertebrae,_morphology_of_the_centropostzygapophyseal_lamina_(CPOL) single divided,_with_the_medial_part_contacting_the_intrapostzygapophyseal_lamina;
{128 Middle_and_posterior_cervical_vertebrae,_articular_surface_of_zygapophyses flat transversally_convex;
{129 Posterior_cervical_vertebrae,_lateral_profile_of_the_neural_spine displays_steeply_sloping_cranial_and_caudal_faces displays_steeply_sloping_cranial_face_and_noticeably_less_steep_caudal_margin;
{130 Posterior_cervical_vertebrae,_neural_spine_shape without_a_great_lateral_expansion laterally_expanded,_being_equal_or_wider_than_the_vertebral_centrum;
{131 Posterior_cervical_and_anterior_dorsal_vertebrae,_neural_spine_shape single bifid;
{132 Posterior_cervical_and_anterior_dorsal_bifid_neural_spines,_median_tubercle absent present;
{133 Dorsal_vertebrae,_number 14_or_more 13-12 11-10 9_or_fewer;
{134 Dorsal_vertebrae,_pleurocoels absent present;
{135 Dorsal_vertebrae,_transverse_processes are_directed_laterally_or_slightly_upwards are_directed_strongly_dorsolaterally;
{136 Dorsal_vertebrae,_distal_end_of_the_transverse_process curves_smoothly_into_the_dorsal_surface_of_the_process is_set_off_from_the_dorsal_surface,_the_latter_having_a_distinct_dorsally_facing_flattened_area;
{137 Dorsal_vertebrae,_non_bifid_neural_spine_in_anterior_or_posterior_view possess_sub-parallel_lateral_margins possess_lateral_margins_which_slightly_diverge_dorsally possess_lateral_margins_which_strongly_diverge_dorsally;
{138 Dorsal_centra,_pneumatic_structures absent,_dorsal_centra_with_solid_internal_structure present,_dorsal_centra_with_simple_and_big_air-spaces_(camerate) present,_dorsal_centra_with_small_and_complex_air-spaces_(polycamerate) present,_dorsal_centra_with_small_and_complex_air_spaces_(semicamellate/camellate);
{139 Anterior_and_middle_dorsal_neural_spines,_spinoprezygapophyseal_lamina_(SPRL) absent present;
{140 Posterior_dorsal_neural_spines,_spinoprezygapophyseal_lamina_(SPRL) absent present;
{141 Dorsal_vertebrae,_single_not_bifid_neural_spines,_single_prespinal_lamina_(PRSL) absent present;
{142 Dorsal_vertebrae,_single_not_bifid_neural_spines,_single_prespinal_lamina_(PRSL) rough_and_wide,_present_in_the_dorsalmost_part_of_the_neural_spine rough_and_wide,_extended_through_almost_all_the_neural_spine smooth_and_narrow;
{143 Dorsal_vertebrae_with_single_neural_spines,_middle_single_fossa_projected_trought_the_middline_of_the_neural_spine present absent;
{144 Dorsal_vertebrae_with_single_neural_spines,_middle_single_fossa,_projected_through_the_midline_of_the_neural_spine relatively_wide_median_simple_fossa a_thin_median_simple_fossa extremely_reduced_median_simple_fossa;
{145 Anterior_dorsal_centra,_articular_face_shape amphicoelous opisthocoelous;
{146 Anterior_and_middle_dorsal_centra,_pleurocoels have_rounded_caudal_margins have_tapering,_acute_caudal_margins;
{147 Middle_dorsal_neural_arches_in_lateral_view,_anterior_edge_of_the_neural_spine project_anteriorly_to_the_diapophysis converge_with_the_diapophysis project_posteriorly_to_the_diapophysis;
{148 Anterior_and_middle_dorsal_vertebrae,_zygapophyseal_articulation_angle horizontal_or_slightly_posteroventrally_oriented posteroventrally_oriented_(around_30??) strongly_posteroventrally_oriented_(more_than_40??);
{149 Middle_to_posterior_dorsal_centra,_ventral_surface convex_transversely flattened is_slightly_concave,_sometimes_with_one_or_two_crests;
{150 Middle_and_posterior_dorsal_vertebrae,_hyposphene-hypantrum_articulation present absent;
{151 Posterior_dorsal_vertebrae,_hyposphene-hypantrum_system present_and_well-developed,_usually_with_a_rhomboid_shape present_and_weakly_developed,_mainly_as_a_laminar_articulation absent_or_only_present_in_posterior-most_dorsal_vertebrae;
{152 Middle_and_posterior_dorsal_vertebrae,_transverse_processes_length short long_(projecting_along_1.5_the_articular_surface_width);
{153 Middle_and_posterior_dorsal_vertebrae,_sTPOL absent present;
{154 Middle_and_posterior_dorsal_vertebrae,_neural_canal_in_anterior_view entirely_surrounded_by_the_neural_arch enclosed_in_a_deep_fossa,_enclosed_laterally_by_pedicels;
{155 Middle_and_posterior_dorsal_vertebrae,_neural_spine_height approximately_twice_the_centrum_length for_times_the_centrum_length;
{156 Middle_and_posterior_dorsal_neural_spines_orientation vertical slightly_inclined,_with_an_angle_of_around_70_degrees strongly_inclined,_with_an_angle_not_bigger_than_40_degrees;
{157 Middle_and_posterior_dorsal_neural_arches,_centropostzygapophyseal_lamina_(CPOL),_shape simple divided;
{158 Middle_and_posterior_dorsal_neural_arches,_anterior_centroparapophyseal_lamina_(ACPL) absent present;
{159 Middle_and_posterior_dorsal_neural_arches,_prezygoparapophyseal_lamina_(PRPL) absent present;
{160 Middle_and_posterior_dorsal_neural_arches,_posterior_centroparapophyseal_lamina_(PCPL) absent present;
{161 Middle_and_posterior_dorsal_centrum_in_transverse_section_(height:_width_ratio) subcircular_(ratio,_similar_to_1_or_a_bit_higher) slightly_dorsoventrally_compressed_(ratios_between_0.8_and_1) strongly_compressed_(ratios_below_0.8);
{162 Middle_and_posterior_dorsal_vertebrae_neural_spine,_triangular_aliform_processes absent present_but_do_not_project_far_laterally_(not_as_far_as_caudal_zygapophyses) present_and_project_far_laterally_(as_far_as_caudal_zygapophyses);
{163 Middle_and_posterior_dorsal_vertebrae,_SPDL absent present;
{164 Middle_and_posterior_dorsal_vertebrae,_SPDL,_morphology single divided;
{165 Dorsal_vertebrae,_spinodiapophyseal_webbing lamina_follows_curvature_of_neural_spine_in_anterior_view lamina_festooned_from_spine,_dorsal_margin_does_not_closely_follow_shape_of_neural_spine_and_diapophysis;
{166 Anterior_dorsal_vertebrae,_spinopostzygapophyseal_lamina_(SPOL) absent present;
{167 Middle_and_posterior_dorsal_neural_spines,_lateral_spinopostzygapophyseal_lamina_(lSPOL) absent present;
{168 Middle_and_posterior_dorsal_neural_arches,_spinodiapophyseal_lamina_(SPDL)_and_spinopostzygapophyseal_lamina_(lSPOL)_CONTACT absent present;
{169 Middle_and_posterior_dorsal_vertebrae,_spinodiapophyseal_(SPDL)_and_spinopostzygapophyseal_lamina_(lSPOL)_contact ventral,_well_separated_from_the_triangular_aliform_process dorsal,_forms_part_of_the_triangular_aliform_process;
{170 Middle_and_posterior_dorsal_vertebrae,_height_of_neural_arch_below_the_postzygapophyses_(pedicel) less_than_height_of_centrum subequal_to_or_greater_than_height_of_centrum;
{171 Posterior_Dorsal_vertebrae,_medial_spinopostzygapophyseal_lamina_(mSPOL) absent present_and_forms_part_of_the_median_posterior_lamina_;
{172 Posterior_dorsal_vertebrae,_transverse_processes lie_posterior,_or_posterodorsal,_to_the_parapophysis lie_vertically_above_the_parapophysis;
{173 Posterior_dorsal_vertebrae,_centrum,_interarticulation,_shape amphi-_or_platycoelous slightly_opisthocoelous opisthocoelous;
{174 Posterior_dorsal_vertebrae,_neural_spine narrower_transversely_than_anteroposteriorly broader_transversely_than_anteroposteriorly;
{175 Posterior_dorsal_vertebra,_posterior_centrodiapophyseal_lamina_(PCDL) has_an_unexpanded_ventral_tip expands_and_may_bifurcate_toward_its_ventral_tip;
{176 Cervical_ribs,_distal_shafts_of_longest_cervical_ribs are_elongate_and_form_overlapping_bundles are_short_and_do_not_project_beyond_the_caudal_end_of_the_centrum_to_which_they_are_attached;
{177 Cervical_ribs,_angle_between_the_capitulum_and_tuberculum greater_than_90??,_so_that_the_rib_shaft_lies_close_to_the_ventral_edge_of_the_centrum less_than_90??,_so_that_the_rib_shaft_lies_below_the_ventral_margin_of_the_centrum;
{178 Dorsal_ribs,_proximal_pneumatopores absent present;
{179 Anterior_dorsal_ribs,_cross-sectional_shape subcircular plank-like,_anteroposterior_breadth_more_than_three_times_mediolateral_breadth;
{180 Sacral_vertebrae,_number 3_or_fewer 4 5 6;
{181 Sacrum,_sacricostal_yoke absent present;
{182 Sacral_vertebrae_contributing_to_acetabulum numbers_1???3 numbers_2???4;
{183 Sacral_neural_spines_length approximately_twice_length_of_centrum approximately_four_times_length_of_centrum;
{184 Sacral_ribs,_dorsoventral_length low,_not_projecting_beyond_dorsal_margin_of_ilium high_extending_beyond_dorsal_margin_of_ilium;
{185 Pleurocoels_in_the_lateral_surfaces_of_sacral_centra absent present;
{186 Caudal_vertebrae,_number 35_or_fewer 40_to_55 increased_to_70???80;
{187 Caudal_bone_texture solid spongy,_with_large_internal_cells;
{188 Caudal_transverse_processes persist_through_caudal_20_or_more_posteriorly disappear_by_caudal_15 disappear_by_caudal_10;
{189 First_caudal_centrum_or_last_sacral_vertebra,_articular_face_shape flat procoelous opisthocoelous biconvex;
{190 First_caudal_neural_arch,_coel_on_lateral_aspect_of_neural_spine absent present;
{191 Anterior_caudal_vertebrae,_transverse_processes ventral_surface_directed_laterally_or_slightly_ventrally directed_dorsally;
{192 Anterior_caudal_centra_(excluding_the_first),_articular_face_shape amphiplatyan_or_amphicoelous procoelous/distoplatyan slightly_procoelous procoelous posterior_surface_markedly_more_concave_than_the_anterior_one;
{193 Anterior_caudal_centra,_pleurocoels absent present;
{194 Anterior_caudal_vertebrae,_ventral_surfaces convex_transversely concave_transversely;
{195 Anterior_and_middle_caudal_vertebrae,_ventrolateral_ridges absent present;
{196 Anterior_and_middle_caudal_vertebrae,_triangular_lateral_process_on_the_neural_spine absent present;
{197 Anterior_caudal_transverse_processes_shape triangular,_tapering_distally wing-like,_not_tapering_distally;
{198 Anterior_caudal_neural_spines,_transverse_breadth approximately_50%_of or_greater_than_anteroposterior_length;
{199 Anterior_caudal_transverse_processes,_proximal_depth shallow,_on_centrum_only deep,_extending_from_centrum_to_neural_arch;
{200 Anterior_caudal_transverse_processes,_diapophyseal_laminae_(ACDl,_PCDL,_PRDL,_PODL) absent present;
{201 Anterior_caudal_transverse_processes,_anterior_centrodiapophyseal_lamina_(ACDL),_shape single divided;
{202 Anterior_caudal_vertebrae,_hyposphene_ridge absent present;
{203 Anterior_caudal_centra,_length approximately_the_same or_doubling_over_the_first_20_vertebrae;
{204 Anterior_caudal_neural_arches,_spinoprezygapophyseal_lamina_(SPRL) absent,_or_present_as_small_short_ridges_that_rapidly_fade_out_into_the_anterolateral_margin_of_the_spine present,_extending_onto_lateral_aspect_of_neural_spine;
{205 Anterior_caudal_neural_arches,_spinoprezygapophyseal_lamina_(SPRL)-spinopostzygapophyseal_lamina_(SPOL)_contact absent present,_forming_a_prominent_lamina_on_lateral_aspect_of_neural_spine;
{206 Anterior_caudal_neural_arches,_prespinal_lamina_(PRSL) absent present;
{207 Middle_caudal_centra,_shape cylindrical with_flat_ventral_margin quadrangular,_flat_ventrally_and_laterally;
{208 Anterior_and_middle_caudal_centra,_ventral_longitudinal_hollow absent present;
{209 Middle_caudal_centra,_articular_face_shape amphiplatyan_or_amphicoelous procoelous/distoplatyan slightly_procoelous procoelous;
{210 Middle_caudal_vertebrae,_location_of_the_neural_arches over_the_midpoint_of_the_centrum_with_approximately_subequal_amounts_of_the_centrum_exposed_at_either_end on_the_anterior_half_of_the_centrum;
{211 Middle_caudal_vertebrae,_height_of_the_pedicels_below_the_prezygapophysis low_with_curved_anterior_edge_of_the_pedicel high_with_vertical_anterior_edge_of_the_pedicel;
{212 Middle_caudal_vertebrae,_orientation_of_the_neural_spines anteriorly vertical slightly_directed_posteriorly strongly_directed_posteriorly;
{213 Posterior_caudal_vertebrae,_neural_spine_strongly_displacced_posteriorly absent present;
{214 Middle_caudal_vertebrae,_ratio_of_centrum_length_to_centrum_height less_than_2,_usually_1.5_or_less 2_or_higher;
{215 Anterior-posterior_caudal_vertebrae_(those_with_still_well_developed_neural_spine),_neural_spine_orientation vertical slightly_directed_posteriorly strongly_directed_posteriorly;
{216 Posterior_Caudals_centra,_articular_face_shape amphyplatic procoelous opisthocoelous;
{217 Posterior_caudal_centra,_shape cylindrical dorsoventrally_flattened,_breadth_at_least_twice_height;
{218 Posterior_caudal_vertebrae,_ratio_of_length_to_height less_than_5,_usually_3_or_less 5_or_higher;
{219 Distalmost_caudal_centra,_articular_face_shape platycoelous biconvex;
{220 Distalmost_biconvex_caudal_centra,_number 10_or_fewer more_than_30;
{221 Distalmost_biconvex_caudal_centra,_length-to_height_ratio less_than_4 greater_than_5;
{222 Forked_chevrons_with_anterior_and_posterior_projections absent present;
{223 Forked_chevrons,_distribution distal_tail_only throughout_middle_and_posterior_caudal_vertebrae;
{224 Chevrons,_crus_bridging_dorsal_margin_of_haemal_canal present absent;
{225 Chevron_haemal_canal,_depth short,_approximately_25% or_long,_approximately_50%_chevron_length;
{226 Chevrons persisting_throughout_at_least_80%_of_tail disappearing_by_caudal_30;
{227 Posterior_chevrons,_distal_contact fused unfused_(open);
{228 Posture bipedal columnar,_obligatory_quadrupedal_posture;
{229 Scapular_acromion_process,_size narrow broad,_width_more_than_150%_minimum_width_of_blade;
{230 Scapular_blade,_orientation_respect_to_coracoid_articulation perpendicular forming_a_45??_angle;
{231 Scapular_blade,_shape acromial_edge_not_expanded rounded_expansion_on_acromial_side racquet-shaped;
{232 Scapula,_acromion_process_dorsal_margin concave_or_straight with_V-shaped_concavity with_U-shaped_concavity;
{233 Scapula,_highest_point_of_the_dorsal_margin_of_the_blade lower_than_the_dorsal_margin_of_the_proximal_end at_the_same_height_than_the_dorsal_margin_of_the_proximal_end higher_than_the_dorsal_margin_of_the_proximal_end;
{234 Scapula,_development_of_the_acromion_process undeveloped well-developed;
{235 Scapular_length/minimum_blade_breadth 5.5_or_less 5.5_or_more;
{236 Scapula,_ventral_margin_with_a_well_developed_ventro_medial_process absent present;
{237 Scapular,_acromial_process_position lies_nearly_glenoid_level lies_nearly_midpoint_scapular_body;
{238 Scapular_acromion_length less_than_1/2_scapular_length at_least_1/2_scapular_length;
{239 Glenoid_scapular_orientation relatively_flat_or_laterally_facing strongly_beveled_medially;
{240 Scapular_blade,_cross-sectional_shape_at_base flat_or_rectangular D-shaped;
{241 Coracoid,_proximodistal_length less_than_the_length_of_scapular_articulation approximately_twice_the_length_of_scapular_articulation;
{242 Coracoid,_anteroventral_margin_shape rounded rectangular;
{243 Dorsal_margin_of_the_coracoid_in_lateral_view reaches_or_surpasses_level_of_the_dorsal_margin_of_the_scapular_expansion lies_below_the_level_of_the_scapular_proximal_expansion_and_separated_from_the_latter_by_a_V-shaped_notch;
{244 Coracoid,_Infraglenoid_deep_groove absent present;
{245 Coracoid,_infraglenoid_lip absent present;
{246 Sternal_plate,_shape oval crescentic;
{247 Prominent_posterolateral_expansion_of_the_sternal_plate_producing_a_kidney-shaped_profile_in_dorsal_view absent present;
{248 Prominent_parasagital_oriented_ridge_on_the_dorsal_surface_of_the_sternal_plate absent present;
{249 Ridge_on_the_ventral_surface_of_the_sternal_plate absent present;
{250 Ratio_of_maximum_length_of_sternal_plate_to_the_humerus_length less_than_0.75,_usually_less_than_0,65 greater_than_0,75;
{251 Humerus-to-femur_ratio less_than_0.60 0.60_to_0.90 greater_than_0.90;
{252 Humeral_deltopectoral_attachment,_development prominent reduced_to_a_low_crest_or_ridge;
{253 Humeral_deltopectoral_crest,_shape relatively_narrow_throughout_length markedly_expanded_distally;
{254 Humeral_midshaft_cross-section,_shape circular elliptical;
{255 Humerus,_RI_(sensu_Wilson_and_Upchurch,_2003) Gracile_(less_than_0.27) medium_(0.28???0.32) Robust_(more_than_0.33);
{256 Humeral_distal_condyles,_articular_surface_shape restricted_to_distal_portion_of_humerus exposed_on_anterior_portion_of_humeral_shaft;
{257 Humeral_distal_condyle,_shape divided flat;
{258 Humeral,_lateral_margin_of_the_proximal_half medially_deflected almost_straight_until_the_half_length_or_even_more;
{259 Humeral_proximolateral_corner,_shape rounded,_the_dorsal_surface_is_well_convex pronounced_/_square,_the_dorsal_surface_low,_almost_flat;
{260 Ulnar_proximal_condyle,_shape subtriangular triradiate,_with_deep_radial_fossa;
{261 Ulnar_proximal_condylar_processes,_relative_lengths subequal unequal,_anterior_arm_longer;
{262 Ulnar_olecranon_process,_development prominent,_projecting_above_proximal_articulation rudimentary,_level_with_proximal_articulation;
{263 Ulna,_length-to-proximal_breadth_ratio gracile stout;
{264 Radial_distal_condyle,_shape round subrectangular,_flattened_posteriorly_and_articulating_in_front_of_ulna;
{265 Radius,_distal_breadth slightly_larger_than_midshaft_breadth approximately_twice_midshaft_breadth;
{266 Radius,_distal_condyle_orientation perpendicular_to_long_axis_of_shaft beveled_approximately_20??_proximolaterally_relative_to_long_axis_of_shaft;
{267 Carpal_bones,_number 3_or_more 2_or_fewer;
{268 Carpal_bones,_shape round block-shaped,_with_flattened_proximal_and_distal_surfaces;
{269 Metacarpus,_shape spreading bound,_with_subparallel_shafts_and_articular_surfaces_that_extend_half_their_length;
{270 Metacarpals,_shape_of_proximal_surface_in_articulation gently_curving,_forming_a_90arc U-shaped,_subtending_a_270arc;
{271 Longest_metacarpal-to-radius_ratio close_to_0.3 0.45_or_more;
{272 Metacarpal_I,_length shorter_than_metacarpal_IV longer_than_metacarpal_IV;
{273 Metacarpal_I,_distal_condyle_shape divided undivided;
{274 Metacarpal_I_distal_condyle,_transverse_axis_orientation beveled_approximately_20??_respect_to_axis_of_shaft proximodistally_or_perpendicular_with_respect_to_axis_of_shaft;
{275 Manual_digits_II_and_III,_phalangeal_number 2-3-4-3-2_or_more reduced,_2-2-2-2-2_or_less absent_or_unossified;
{276 Manual_phalanx_I.1,_shape rectangular wedge-shaped;
{277 Manual_nonungual_phalanges,_shape longer_proximodistally_than_broad_transversely broader_transversely_than_long_proximodistally;
{278 Pelvis,_anterior_breadth narrow,_ilia_longer_anteroposteriorly_than_distance_separating_preacetabular_processes broad,_distance_between_preacetabular_processes_exceeds_anteroposterior_length_of_ilia;
{279 Ilium,_ischial_peduncle_size large,_prominent low,_rounded;
{280 Ilium,_dorsal_margin_shape flat semicircular;
{281 Ilium,_preacetabular_process_shape pointed,_arching_ventrally semicircular,_with_posteroventral_excursion_of_cartilage_cap;
{282 Ilium,_preacetabular_process,_orientation anterior anterolateral lateral;
{283 Highest_point_on_the_dorsal_margin_of_the_ilium lies_caudal_to_the_base_of_the_pubic_process lies_cranial_to_the_base_of_the_pubic_process;
{284 Pubis_length_respect_to_ischium pubis_slightly_smaller_or_subequal_to_ischium pubis_larger_(120%_+)_than_ischium;
{285 Pubis,_ambiens_process_development small,_confluent_with_anterior_margin_of_pubis_prominent projects_anteriorly_from_anterior_margin_of_pubis;
{286 Pubic_apron,_shape flat_(straight_symphysis) canted_anteromedially_(gentle_S-shaped_symphysis);
{287 Puboischial_contact,_length approximately_one_third_total_length_of_pubis one-half_total_length_of_pubis;
{288 Ischium,_acetabular_articular_surface maintains_approximately_the_same_transverse_width_throughout_its_length is_transversely_narrower_in_its_central_portion_and_strongly_expanded_as_it_approaches_the_iliac_and_pubic_articulations;
{289 Ischium,_iliac_peduncle_with_constriction_or_neck absent present;
{290 Ischium,_elongate_muscle_scar_on_proximal_end absent present;
{291 Ischial_blade,_shape emarginate_distal_to_pubic_peduncle no_emargination_distal_to_pubic_peduncle;
{292 Ischia_pubic_articulation less_or_equal_to_the_anteroposterior_length_of_pubic_pedicel greater_than_the_anteroposterior_length_of_pubic_pedicel;
{293 Ischia,_anteroposterior_pubic_pedicel_width_divided_the_total_length_of_the_ischium less_than_0.5 0.5_or_grate Large;
{294 Ischial_distal_shaft,_shape triangular,_depth_of_ischial_shaft_increases_medially bladelike,_medial_and_lateral_depths_subequal;
{295 Ischial_distal_shafts,_cross-sectional_shape V-shaped,_forming_an_angle_of_nearly_50??_with_each_other flat,_nearly_coplanar;
{296 Ischia,_distal_end is_only_slightly_expanded is_strongly_expanded_dorsoventrally;
{297 Ichium,_angle_formed_between_the_shaft_and_the_acetabular_line forming_an_almost_right_angle_(80???110??) a_close_angle_(less_than_70??);
{298 Femur,_fourth_trochanter_development prominent reduced_to_crest_or_ridge extremely_reduced;
{299 Femur,_lesser_trochanter present absent;
{300 Femur_midshaft,_transverse_diameter subequal_to_anteroposterior_diameter 125-_150%_anteroposterior_diameter at_least_185%_anteroposterior_diameter;
{301 Femur,_lateral_bulge_(marked_by_the_lateral_expansion_and_a_dorsomedial_orientation_of_the_laterodorsal_margin_of_the_femur,_which_starts_below_the_femur_head_ventral_margin) absent present;
{302 Femur,_pronounced_ridge_on_posterior_surface_between_greater_trochanter_and_head absent present;
{303 Femur_head_position perpendicular_to_the_shaft,_rises_at_the_same_level_than_the_greater_trochanter dorsally_directed,_rises_well_above_the_level_of_the_greater_trochanter;
{304 Femur,_distal_condyles_relative_transverse_breadth subequal tibial_much_broader_than_fibular;
{305 Femur,_distal_condyles_orientation perpendicular_or_slightly_beveled_dorsolaterally or_beveled_dorsomedially_approximately_10_relative_to_femoral_shaft;
{306 Femur,_distal_condyles_articular_surface_shape restricted_to_distal_portion_of_femur expanded_onto_anterior_portion_of_femoral_shaft;
{307 Situation_of_the_femoral_fourth_trochanter on_the_caudal_surface_of_the_shaft,_near_the_midline on_the_caudomedial_margin_of_the_shaft;
{308 Tibial_proximal_condyle,_shape narrow,_long_axis_anteroposterior expanded_transversely,_condyle_subcircular;
{309 Tibial_cnemial_crest,_orientation projecting_anteriorly or_laterally;
{310 Tibia,_distal_breadth approximately_125% more_than_twice_midshaft_breadth;
{311 Tibial_distal_posteroventral_process,_size broad_transversely,_covering_posterior_fossa_of_astragalus shortened_transversely,_posterior_fossa_of_astragalus_visible_posteriorly;
{312 Fibula,_proximal_tibial_scar,_development not_well-marked well-marked_and_deepening_anteriorly;
{313 Fibula,_lateral_trochanter absent present;
{314 Fibular_distal_condyle,_size subequal_to_shaft expanded_transversely,_more_than_twice_midshaft_breadth;
{315 Astragalus,_shape rectangular wedge_shaped,_with_reduced_anteromedial_corner;
{316 Astragalus,_fibular_facet faces_laterally faces_posterolaterally,_anterior_margin_visible_in_posterior_view;
{317 Astragalus,_foramina_at_base_of_ascending_process present absent;
{318 Astragalus,_ascending_process_length limited_to_anterior_two-thirds_of_astragalus extending_to_posterior_margin_of_astragalus;
{319 Astragalus,_posterior_fossa_shape undivided divided_by_vertical_crest;
{320 Astragalus,_transverse_length 50%_more_than or_subequal_to_proximodistal_height;
{321 Calcaneum present absent_or_unossified;
{322 Distal_tarsals_3_and_4 present absent_or_unossified;
{323 Metatarsus,_posture bound spreading;
{324 Metatarsal_I_proximal_condyle,_transverse_axis_orientation perpendicular_to angled_ventromedially_approximately_15??_to_axis_of_shaft;
{325 Metatarsal_I_distal_condyle,_transverse_axis_orientation perpendicular_to angled_dorsomedially_to_axis_of_shaft;
{326 Metatarsal_I_distal_condyle,_posterolateral_projection absent present;
{327 Metatarsal_I,_minimum_shaft_width less_than_that_of_metatarsals_IIIV or_greater_than_that_of_metatarsals_IIIV;
{328 Metatarsal_I_and_V_proximal_condyle,_size smaller_than or_subequal_to_those_of_metatarsals_II_and_IV;
{329 Metatarsal_III_length more_than_30% or_less_than_25%_that_of_tibia;
{330 Metatarsals_III_and_IV,_minimum_transverse_shaft_diameters subequal_to or_less_than_65%_that_of_metatarsals_I_or_II;
{331 Metatarsal_V,_length shorter_than or_at_least_70%_length_of_metatarsal_IV;
{332 Pedal_nonungual_phalanges,_shape longer_proximodistally_than_broad_transversely broader_transversely_than_long_proximodistally;
{333 Pedal_digits_II-IV,_penultimate_phalanges,_development subequal_in_size_to_more_proximal_phalanges rudimentary_or_absent;
{334 Pedal_unguals,_orientation aligned_with or_deflected_lateral_to_digit_axis;
{335 Pedal_digit_I_ungual,_length_relative_to_pedaldigit_II_ungual subequal 25%_larger_than_that_of_digit_II;
{336 Pedal_digit_I_ungual,_length shorter or_longer_than_metatarsal_I;
{337 Pedal_ungual_I,_shape broader_transversely_than_dorsoventrally sickle-shaped,_much_deeper_dorsoventrally_than_broad_transversely;
{338 Pedal_ungual_III,_shape broader_transversely_than_dorsoventrally sickle-shaped,_much_deeper_dorsoventrally_than_broad_transversely;
{339 Pedal_digit_IV_ungual,_development subequal_in_size_to_unguals_of_pedal_digits_II_and_III rudimentary_or_absent;
{340 Unguals_of_pedal_digit_II_and_III,_proximal_dimensions as_broad_as_deep significantly_broader_than_deep;
{341 Development_of_the_wear_facets well-developed_(forming_???shoulders???) slightly_developed_as_marginal_facets;
{342 Single_planar_wear_facet_in_labial_or_lingual_surface absent present;
{343 One_high_angle_wear_facet_and_a_second_low_angle_wear_facet absent present;
{344 Tooth_Crown_sahpe narrow_crowns broad_crowns;
{345 Middle_and_posterior_dorsal_vertebrae,_pleurocoel,_dorsal_margin,_shape rounded angular;
{346 Middle_and_posterior_dorsal_vertebrae,_pleurocoel,_dorsal_margin,_position_relative_to_dorsal_margin_of_centrum ventral leveled_or_dorsal;
{347 Middle_and_posterior_dorsal_vertebrae,_pleurocoel,_anteroventral_triangular_fossa absent present;
{348 Premaxilla-maxilla_suture,_shape planar twisted_along_its_length,_giving_the_contact_a_sinuous_appearance_in_lateral_view;
{349 Premaxilla,_small_finger-like,_vertically_oriented_premaxillary_process_near_anteromedial_corner_of_external_naris absent present;
{350 Lacrimal,_anteriorly_projecting_vertical_plate_of_bone absent present;
{351 Dentary,_posteroventral_process_shape single divided;
{352 Maxillary_teeth,_shape straight_along_axis twisted_axially_through_an_arc_of_30???45??;
{353 Axis,_centrum_shape over_two_and_a_half_times_as_long_as_tall less_than_twice_as_long_as_tall;
{354 Cervical_vertebrae,_epipophyses_shape stout,_pillar-like_expansions_above_postzygapophyses posteriorly_projecting_prongs;
{355 Middle_and_posterior_cervical_vertebrae,_parapophyses_shape subcircular elongate;
{356 Middle_and_posterior_dorsal_vertebral_centra,_keel absent present;
{357 Anterior_caudal_vertebrae_(mainly_the_first_and_second):_ventral_bulge_on_transverse_process ventral_bulge_on_transverse_process:_absent present;
{358 Anterior_and_middle_caudal_vertebrae,_blind_fossae_in_lateral_centrum absent present;
{359 Middle_caudal_vertebrae,_transverse_processes_orientation perpendicular swept_backwards,_reaching_the_posterior_margin_of_the_centrum;
{360 Sternal_plate,_shape posterolateral_margin_curved posterolateral_margin_expanded_as_a_corner;
{361 Humerus,_strong_posterolateral_bulge_on_around_level_of_the_deltopectoral_crest absent present;
{362 Humerus,_radial_and_ulnar_condyles,_shape radial_condyle_divided_on_anterior_face_by_a_notch undivided;
{363 Ilium,_preacetabular_process,_kink_on_ventral_margin absent present;
{364 Femur,_longitudinal_ridge_on_anterior_face absent present;
{365 Fibula,_proximal_end,_anterior_crest absent_or_poorly_developed well-developed_creating_interlocking_proximal_cruz;
{366 Fibula,_shaft_shape straight,_or_sligthly_sigmoidal sigmoid,_such_that_the_proximal_and_distal_faces_are_angled_relative_to_midshaft;
{367 Astragalus,_shape at_least_1.5_times_wider_than_anteroposteriorly_long anteroposterior_and_transverse_dimensions_subequal;
{368 Metatarsal_IV,_proximomedial_end,_shape flat_or_slightly_concave possesses_a_distinct_embayment;
{369 Metatarsal_IV,_distal_end,_orientation roughly_perpendicular_to_long_axis_of_bone bevelled_upwards_medially;
{370 Exoccipital_dorsal_margin,_process_over_posttemporal_fenestra absent present;
{371 Exoccipital,_deep_horizontal_grooves_either_side_of_proatlantal_facets absent present;
{372 Post-axial_cervicals,_small_fossa_on_lateral_surface_posteroventral_to_main_pleurocoel absent shallow,_anteroposteriorly_elongate_fossa_present,_posteroventral_to_main_lateral_pneumatic_opening;
{373 Middle_cervical_neural_spines,_90_degree_angle_between_PODL_and_SPOL_in_lateral_view_372 acute_less_than_85??_(usually_close_to_45??) 85??_or_more_(usually_90??);
{374 Posterior_cervical_and_anterior_dorsal_bifid_neural_spines,_metapophyses_parallel_or_converging_in_anterior_view widely_diverging narrow,_parallel_to_converging;
{375 Two_accessary_processes_on_the_craniodistal_end_of_humerus absent present;
{376 Two_accessary_processes_on_the_craniodistal_end_of_humerus medial_accessory_process_is_more_robust_than_the_lateral_one lateral_accessory_process_is_more_robust_than_the_medial_one;
{377 Morphology_of_articular_surfaces_in_proximal_caudal_vertebral_bodies_(U172) sub-circular dorsoventrally_compressed mediolaterally_compressed;
{378 Anterior_caudal_centra,_anteroposterior_length_of_posterior_condylar_ball_to_mean_average_radius_[(mediolateral_width_+_dorsoventral_height)_divided_by_4]_of_anterior_articular_surface_of_centrum_ratio zero_(posterior_articular_surface_of_centrum_is_flat_or_concave) less_than_or_equal_to_0.3_(posterior_articular_surface_of_centrum_is_mildly_convex) greater_than_0.3_(posterior_articular_surfa…
{379 Scapular_acromion_process,_dorsoventral_height_to_minimum_dorsoventral_height_of_scapular_blade_ratio less_than_3.0 3.0_or_greater;
{380 Scapular_blade,_maximum_(measured_at_or_close_to_distal_end)_to_minimum_dorsoventral_height_ratio 2.0_or_greater less_than_2.0;
{381 Ratio_of_distal:_midshaft_breadth_of_radius_(W170) <1.50 1.50-1.90 >1.90;
{382 Humerus,_maximum_mediolateral_width_of_proximal_end_divided_by_proximodistal_length 0.4_or_greater less_than_0.4;
{383 Humerus,_ratio_of_maximum_mediolateral_width_of_distal_end_to_proximodistal_length 0.30_or_greater less_than_0.30;
{384 Anterior_caudal_neural_spines,_anterodorsal_margin_of_neural_spine level_with_or_posterior_to_posterior_margin_of_postzygapophyses situated_anterior_to_posterior_margin_of_postzygapophyses._(usually_does_not_even_approach_postzygapophyses);
{385 Metacarpal_I,_Dorsal_length/ventral_length_of_proximal_end shorter_than_ventral_surface equal_or_longer_than_ventral_surface;
{386 Middle_and_posterior_dorsal_centra,_posterior_articular_face_mediolateral_width_to_dorsoventral_height_ratio less_than_1.0 1.0_or_greater;
{387 Anterior_caudal_neural_arches,_distinct_prezygodiapophyseal_lamina_(PRDL) absent present;
{388 Scapula,_acromial_ridge absent,_or_only_very_weakly_developed present_and_well-developed,_so_that_a_clear_ridge_is_present_and_defines_the_posterior_margin_of_a_distinct_fossa_on_the_lateral_surface_of_the_acromion;
{389 Scapular_acromion_(proximal_plate),_area_situated_posterior_to_the_acromial_ridge flat_or_convex forms_a_separate_excavated_area;
{390 Scapula,_posterior_margin_of_the_dorsal_part_of_the_acromion straight_and_oriented_vertically,_or_sloping_to_face_posterodorsally concave,_posterodorsal_corner_of_acromion_overhangs_the_dorsal_surface_of_the_scapular_blade;
{391 Middle_and_posterior_cervical_vertebrae,_parapophysis_shape subcircular anteroposteriorly_elongate;
{392 Anterior_dorsal_vertebrae,_neural_spine_minimums_width_/_length 0.5_or_greater_(stout_and_short_neural_spine) lower_than_0.5_(thin_and_tall_neural_spines);
{393 Anterior_dorsal_vertebrae,_neural_spine_length_(from_TPRL_to_top) less_than_the_height_of_the_centrum slightly_higher_than_the_centrum twice_or_more_the_height_of_the_centrum;
{394 Middle_and_posterior_cervical_vertebrae,_prominent_triangular_flange_on_posterior_edge_of_the_diapophyseal_process_(in_the_PCDL) absent present;
{395 Anterior_dorsal_neural_spines,_orientation_of_anterior_margin_in_lateral_view inclined_anteriorly_or_vertical posterodorsally_inclined;
{396 Metacarpal_I,_proximal_end_dorsoventral_height_to_mediolateral_width_ratio <_1.8 1.8_or_greater;
{397 Femur_shaft_eccentricity,_mediolateral_width_to_anteroposterior_width_ratio_at_midshaft less_than_1.85 1.85_or_greater;
{398 Posterior_(usually_just_the_posterior-most)_cervical_neural_arches,_postzygapophyses terminate_at_or_beyond_the_posterior_edge_of_the_centrum terminate_in_front_of_the_posterior_edge_of_the_centrum;
{399 Posterior_dorsal_and/or_sacral_neural_spines,_dorsoventral_height_to_centrum_length_ratio 2.0_or_greater less_than_2.0;
{400 Anterior_dorsal_vertebrae,_SPDL,_morphology single divided;
{401 Posteriormost_cervical_and_anterior_dorsal_vertebrae,_sTPOL absent present;
{402 Middle_and_posterior_cervical_vertebrae,_SDF,_pierced_by_several_coels absent present;
{403 Second_sacral_vertebra,_transverse_process,_contribution_from_first_sacral absent present;
{404 Middle_and_posterior_dorsal_vertebrae,_accessory_hyposphenal_lamina absent present;
{405 Posterior_cervical_vertebrae,_PODL,_ventral_bifurcation absent present;
;
ccode	+ 11 57 94 95 101 105 107 108 114 115 118 119 133 144 151 162 173 212 215 231.234 251 255 282 297 298 300 378 * ] 145 161 300;
hold 100000;
proc /;
