# Supplementary material for: Bicharracosaurus dionidei, gen. et sp. nov., a new macronarian (Dinosauria, Sauropoda) from the Late Jurassic Cañadón Calcáreo Formation of Argentina and the problematic early evolution of macronarians
Source: PeerJ. 2026 Apr 16;14:e20945. doi: 10.7717/peerj.20945 (PMC13092234; doi:10.7717/peerj.20945)
Supplement: Supplemental Information 7 [file peerj-14-20945-s007.tnt]

mxram 500
xread
556 65
Shunosaurus_lii	00?000000010000000000000000000000000000000?0000000?00000??0000000?0?0000000000000000?000000000000000000000000000000000000000000?0000?0000?0?000???000?00[0 1]000000000?0010??0000000?0?00000?000000000000?0000001?0000000000000000000000000000000000000[0 1]0000000000000000?0000000?000000000000????000???000000000000000000000000000000000000000?00000000000?0000?00?0000000000000000000??000000000000?000000…
Omeisaurus	01011???01000?20110100000000000000001102000000000000000000100010001??00110100000?00000000000??10?00000010000000000[2 3]0?000?20000100000?0000?1?001000200[0 1]000000001000?0110??0?00000?0?00010?001000000010?00000021010000000100000000000000000000000100100000010000000?0000010000???100000000000?0000???010001?000000???0??000?????00?0000001000?0000010000?0000?00?000000?000100000001000100000000000000001…
Mamenchisaurus	000100?00110031000110000013000000001000101?001000001?0000?100000?010?00??0101?0010?0?0?0001011100???0000?000000010301[0 1][0 1]00[0 1 2]00011100010000?011201000200000001000100110010??0?0110010?0000[0 1]000010?000000?1000001?0100010101??000000000000001000?00100?0000000000000000000?000000??100??000000000000???01100001000000000000000??0?0000[0 1]0000100010001010000?000000000001000?01000000001?1010?0…
Camarasaurus	0000100100[0 1]1110100010110100000000101000100100011000100100000001000011001001001100100001000100110[0 1]00001000001000010100[0 1]011200011010011000?010101101200100001000001110110??0?01000?0?00010?000000000110?0100001?00000100001001000000000000000010010011000000000200011000001110100010001000000?11100000111100100000000000000100[0 1]0000100000110000011011000?0000?00?0001000001010010100010[0 1]00000…
Nigersaurus_taqueti	00????0011200?00100?00?????0001000000???01100001001?1????????0??0?1111???001011???0???110?10???001100003[1 2]1111111101??100120101111100?0001?0?101100110000100000000110111000????0????0??00?11?100000?111010??????0???001001?????01000000000000??10???0?0?01?0??001001110001101??????????00000012210101?11?00?111???????111001?0?11??000000100?000?111011000????1??0??000010??0010101?1????????1?001?1000?0100…
Apatosaurus	010010001?21?21100021100101100101001100000101011110100101010000000011000000101101001101110001?0010101??321?11110102101101201011001011000?00?1011001101000010000010?01110010010000[0 1]111110?10010000000110100011?0100011100110010000000000000001001001100000001000000101000111001?1000010000000122101111101101110000?001?01110000?1100001001000010101001[0 1]00010?00?00010000010[0 1]00101000[0 1]00000001000…
Diplodocus	01001010112113110003010010101?1011011??010100001000010000?100000001110100101011110001011100010001000110321111110102101111200011001111000?00?1011001201000010000010?011100000100001101110?10010000000110100011??10001010010001000000000000001100?00?1000000000000000001001100?00110??1000000??22101111101101110000100110111000001100000011001010101100100010?00?00010000010[0 1]001?10100001???0110000?000010100…
Abydosaurus_mcintoshi	11111????1111?11??????????0???????????????????????????1???????????????????101?1110??001001101??0?100?1121111011011?0?????2???0???????????????????????????????????????????????????10?0???????1????????????1??21??????0?????????0?????0?????????10????????????????0??????????????????1??0??????1100100101110?000????0????00?????1??01?00?????????????????????????????????????????????????????????????????????????…
Alamosaurus_sanjuanensis	??????????????1?010????1013001110011101??00111101001011?0?110001??100??0?0??????????????????????????????1??111101?3?0111000011??0000??001?112010??20000100011010010101100111??11111111011?1?010111111?01100020?001101011011021[0 1]11111110?1101110001?2?11111111001102??1?1???????11110??1110?????????????????????????????????????1?100??1001???01010?11100?11?1?1110101001111?10??10?0101?11??01???01011?0111…
Andesaurus_delgadoi	?????????????????????00?0110101?001?????????????????1????1?10001????????????????????????????????????????????????????????????????????????????20101?220010????0?1?0??001101?1?0?0000?11110????001110011?0101002110000???????????1?1??1??????????10?????????1?110???1????????????????????0?????????????????????????????????????????????????????00??011110?00???00?001000???????1???0?????????1????0101????????????…
Aragosaurus_ischiaticus	????????????????????????100000010111???2?1000001000??????01000101??????????????????????????????????????????????????????????????????????????????????????????????????????????????0?0?00010????100000010?01????1??0010100001?????0?000000010010?01???????????000011001??????????????????00000100????????????????????????????????????????????????????????????????0?0??0000001??00?0?010????????????0000001?????????…
Atlasaurus_imelakei	??01?0101?111????????000???????????????4???1???????00??????????????????01010?1???????11???0????01???0??????10??00????????1?0??100??0??????10??110?1?0?00?0000?0?0??0?1?????????????????????????????????????????0??????00????????????????????100?00?1???????????????????????????1?????00????????0????1????????0?????0?00000????00??0?00???????0????100??0????????????????????????????0100001???????????????0?1?0…
Australodocus_bohetii	??????????????[1 2]?0?????????????????????????????????????????????????????????????????????????????????????????????????3??111120?011000011?0???????????????????????????????????????????????????????????????????????????????????????????????????????????????????????????????????????????????????????????????????????????????????????????10??0????????????????????????????????????????????????????????????????????…
Brachiosaurus_altithorax	?????????????????????100100????101???0?411??????????????????????10??????????????????????????????????????????????????????????????????????????21110?120100?110011?0110110??11?10?0?0??00????0110???0000??????01????????????0?0??0000?000?????????????101?1??????10011???????????????????00????????????????????????????????????????????????????00??011100?0010?00?0?00?????1??0110101?????????10?0????010?????????…
Cedarosaurus_weiskopfe	?????????????????????1??11010??10011?004110100010?21?????00??1??0??????0?1??????????????????????????????????????????????????????????????????20111?22??00??0?????0??0?1????1???00?1000000??01?0?100210?010??021?00???0?101???200110000001000???1?10???????11??0??0100????1??????1001??1000?1?0???????????????????????????????????????????????00???111?0?00????0?0??000000?0001??101001??0???????010?1??1???001??…
Chubutisaurus_insignis	????????????????????01??1001000???0?1??2100101010??1101???????010?11??????????????????????????????????????????????????????????????????????1?2011112?0?0?????????????0111111????0?0??0000????1??11?????01???021?00??01?101?????1110100000???0??101???????????001000101?????????????10??00???????????????????????????????????????????????????0011?01?1???0?????0?00???0001???01101010?1??0?????????0?1000????????…
Erketu_ellisoni	??????????????201?????????????????????????????????????????????????10111???????????????????????????????????????????301100020101110011010???1?????????????????????????????????????????????????????????????????????????????????21?????????????????????????????????????011111101100???????0?????????????????????????????????????????1010000???0??????????????????????????????01????????????????????????????110?????…
Euhelopus_zdanskyi	1???1?????11132010110011???????????100??010?????????????101010000111111?0?000010??????1??010?1???????1?000110001103?01110001011110110000?110201011210?101001000001000110011110?????????????????????????????????????011010?01??10000000?????????????1??0?1100001000001101111110001100?100?????10000001?1????000??0?????????????00?0110001100000?10111?00001?????????????01??0010?01?????????1?1001?10101000?????…
Europasaurus_holgeri	0110101010111?0100??0100110000110000?0???01?0????00?????1?0?111??011??????10011?1100001001101??011000100010100000010?101120000100010??000?10001101210100011001000110011000??10?0?0?00000?0???0?100010?010??020?0?1010100000000??00?000??0000??1??0?10111???000100110?0001????????????00000???110000000110010000000000000010010000?0100011000000101110000000?00?00?0?0000?0??1?0100?0???????1010??00?00?0?0??100…
Galveosaurus_herreroi	??????????????1?????010011010??????1??0?100?????????????????0011??????????????????????????????????????????????????2??001?20?0???????????????101101?00000????0?0?01?0010??0?00??0?0?00010???????10??????????020??0????0001????001100000??????????????????????00????????????????????????00??????????????????????????????????????????00??????0000???1?1?0?0000??0???????00??100100?01????????????????0????????????…
Giraffatitan_brancai	100110101011111100?2010011010001001100041111001100110011110011111011011???1011111100001011101010110001120101000001200011120001100000?10?0?11211101220100110001[0 1]10110110??11??000?10100010000100100011?0101002110010101[0 1]0100020011001000001011010100101110110011001100010111110100001?001001111100100001111100000000000000100[0 1]010001100011?00001?011100?001??000010000000101011010100111?00010100001…
Wamweracaudia_keranjei	????????????????????????[0 1]130[0 1]010010???????????????????????????????????????????????????????????????????????????????????????????????????????????????????????????????????????????0000-10010-?01100000000-100??00-?10????????????????????????????????????????????????????????????????????????????????????????????????????????????????????????????????????????????0-00?100??????????????????????????????????…
Janenschia_robusta	????????????????????????????????????????001?01?0110???????0?00010011100100????????????????????????????????????????????????????????????????????????????????????????????????????????????????????????????????????????????????????000000000?1100?0???0????????00?0100010000011100??0100010?000101??????????????????????????????????????????????????????????????????????????????001010001???????????0011100?0[0 1]00…
Ligabuesaurus_leanzai	??????????1?????010?11?????????????111?2111?????????????????????1?10???000??????????????????????????????0??1001?003????111000???0000??001???2?100?220?1?001???1000?0?11????????????????????????????????????????????0111010?0??11100100????????1??0?1??????????1?00110010111?1??11?10??00????????????????????????????????????????????????01??001001?????10?????????????011??0110101???1??????????????00?00000???…
Malarguesaurus_florenciae	????????????????????????1?01001100???????????????????????????????????????????????????????????????????????????????????????????????????????????????????????????????????????????????0??00010?1?001110110??1???020??????????????????????????????????????????????????01????????????????????0??????????????????????????????????????????????????????????????????????00????????????????????????????????????????????????…
Malawisaurus_dixeyi	0??0?1011?2?1?21011?110110301111001??01?11??0011101?????????0001??01?????1100?????????????10???100100?0011?1[0 1]111103??101100001100000?0?01?102?1011221?101001??1100?1?110011??1011??11100??01111111110?010??02010011??????0?121111011001?1101??????????????01101100?1?1?1?????????????111101?0110????0?????????01???00?1001011001??100110010??01?10111100010100100?000???11?010010100????????????1010????11?…
Opisthocoelicaudia_skarzynskii	??????????????????0?11111001010?10101011000110101111011?01110000110001111??????????????????????????????????????????????????????????1????10???11?11221?010010011111011110011?011??0??1100?10?0?011101??011??020?0?11011??11112110111111?11100111001?21101??0110010000?111111111?0??0?1?0110010??????????????????????????????????????????????11[0 1]1?11101101?11?1??010???010001110?11010001?01?001111?1101000??…
Phuwiangosaurus_sirindhornae	?????0101?2???110?1?111110010??10011???1?1??00111????????101000110?00?????????????1?????0?10???001010???11?101111?2??1011200011100110000?110?[0 1]111121010000011?010100010??11?1000?0??0100?10?10?1?0111????11020?0?11111011???2010000?00?0000???1????10110??1??01?01010101?????????????000??1?????????????011??0?????0000001?010????0?0001100000?1011100?00?0?01?010010?0??0101?0?010????????0110??010101010?…
Rapetosaurus_krausei	0?10?100102?1?21011?11011?311??100101011101001001011100???01000100??1??1?001?011?11011?00?111??10001010011?111101030?00000000???0000?0001?11201101211?10001111110101011001?11???10??11011?1?001110111?010??0???00111110000002110101110110001??1001?10101?100100100200111???????11000?010101111?0?000000?11011?1111110?11111111110?101110000?0011101111011?????100???00010010101101?1110111011110101111?001001??…
Saltasaurus_loricatus	?????001??????0101???101113111101?001???000?1000111?0???0?0??1??11001????????????1100??????????101100?????????????3?01010200100?0000??011???201011221?1010011?1101010110011101?110?11101111?010110001?01000020?00?00100001112110011111011101??1?1??211111111100110211111???????110????1111100???????????110???11???11011101111???10[0 1]101001??00001011110111110?00101010110?1110110010?0?1???0?101101111?0011…
Sauroposeidon_proteles	??????????????2?0?????????????????????????????????????????????????????????????????????????????????????????????????3??111121001100000?11???11??????2???????????????????????????????????????????????????????????????????????????????????????????????????????????????????????????????????????????????????????????????????????????????0???0???0????????????????????????????????????????????????????????????????????…
Tastavinsaurus_sanzi	?????????????????????10010010001011?????????00000???????100[0 1][0 1]001011001[0 1]010??????????????????????????????????????????????????????????????????20110?200?00??000?1?00?0010??1?11100?[0 1]0000010?1?101110[1 2]10?0101002110000???????????????????01???????????101010110000000010111111110100010110???1?1???????????????????????????????????????????????00???11100?00?0000?000000?????????????0????????…
Tehuelchesaurus_benitezii	???????????????????????????????????110?100101100101???????00000000?????????????????????????????????????????????????????????????????????0????1011002000100?100?1?00-001---0101??????????????????????????????????????001001001??10000000000010?????????????0010010001???????????????????0000001??????????????????????????????????????????????0001?011010?00????????????0001??000010101???????????0000100?????????…
Tendaguria_tanzaniensis	??????????????????1?1??????????????????????????????????????????????????????????????????????????????????????????????????????????????0-??00-????110???????00????00?????????????????????????????????????????????????????????????????????????????????????????????????????????????????????????????????????????????????????????????????????????0?0??000??????????????????????????????????????????????????????????????…
Venenosaurus_dicrocei	????????????????????????11010011001?0???????000100211?????001010?????01??????????????????????????????????????????????????????????????????????????????????????????????????1?????0?1000000??0110?100[1 2]10?01?1?020?00??110001?????????????000100??1?1????????10000??????????111?1??01011??0?00100???????????????????????????????????????????????????????????????00?0?000000???????????0011?0000????0?01????????…
Epachthosaurus_sciuttoi	?????????????????????10111310011001????2100100101111111?????????0?10101010??????????????????????????????????????????????????????????????????2011[0 1]?220110??[0 1]?0?1?010101100?1?110010?110011?01110111[0 1][0 1]1?01000020?0011????????12110101100111100111001?2110?110?10110?0111111101???00101110101111???????????????????????????????????????????????00??1011110111010?1001111???1?111111000011110011???…
Nemegtosaurus_mongoliensis	0110101010211???????????1???????????????????????????????????????11?0??1???0110111100111001111??10001?102[0 1]111[0 1]11110?????????????????????????????????????????????????????????????????????????????????????????????????????????????????????????????????????????????1?00?????1??11????????????????1111111010?111101111?101?1111?11111???????????????????????????????????????????????????????????????????10??…
Tapuiasaurus_macedoi	01101111?1211?2??????10??????????????0??????0?0????1????????????1?????????01001111?0?010011110[0 1]0?001?002[0 1]11111111030?????2?????????0??????112?11??2?1????01???0??0??0110111????????????????????????????????????????????????12??????????11???????????????????????01????????????????????0???1??1101111000111110111?1101?1?111???11?????????????0??1011?1??????????????????11?????????????????????????????…
Wintonotitan_wattsi	????????????????????????110??01???0?1???????011010?10???1???00?????????????????????????????????????????????????????????????????????????0????2?110??????????????101????1??111???0?0?00010?11????1???????????020?00??0?0100????????0?000010??1??1?0???????0??0?0????????????????????????0?10100????????????????????????????????????????????????????????????????[0 1]?0???0000?????????0?0?10?0000??????01????????…
Isisaurus_colberti	??1??0????????01010??101??310?00101010??11???????11?????1??10001???????????????????0?????????????00????????????????????0??010???0000????1?????1???2?1??0?0111?0?0??001100?1?0???10??11?11?1????10?011?0?????1??00???10000110??101?1110??100????????2110????110??????????????????????????1?????????????????????11???01???1???1?????00?00?????????1?1?0?0??11???00???0?001????1??100?1???????0?1?110????????????1…
Jobaria_tiguidensis	0001?000??010?00100?000001000110000100?1101?000000000000001000011?10100???100100?10000?000?0???010?0??0000?00011[0 1]0101100120001110010?00?0?1010[0 1][0 1]000201101000000000?0000??0000000?0?01100?01?000010010?01000020?100000010100120001000000000000001001?0000?10000100110100?100?00????00?0010000?000???01???1?100000???00??00?????00?000001110000001011000?-0?0?00?00000?0000?100?0?0101010?0?0?0100000…
Losillasaurus_giganteus	??????001?????000????00?10210??100??????100???000????????????0?????????????????????????????????001010?????????????1???010100001100?0????????00110?110100?0000?0??110010??1?01??0?0?00000??0010?000010????00020??????????????00010?0000?0???0?0??????00000??0?0????????????????????????0??0??0???????????????????????000000???0????0000??????00???11000?00???00?0101????????????1?1???????????0???00??????????1?…
Turiasaurus_riodevensis	0?001000110???0??01????0?????10???????0?100000011??0000??????????????001?010???00100001000100??001000???00?000011?1???01110001110001000??01000110?110100000??0001110010??00010?????????0????????????????????????????????????000100000000???01001001?????????????????0???100?0???0000?000?000???0?????1??1??000000?000?00010??0?0??00000?0?0000??01?0?0?0??????????????????101001110?0100010??????????0????00111…
Mendozasaurus_neguyelap	????????????????010?1????0311??010111???110?0110????0???????????10??0????1????????????????????????????????????????3??10[0 1]000[0 1]000?0000??001?????1011??????00?????1???????????????010?100011?1?11?111011?01???020?00??01?101???2?11100100?1??00??100????????1????110021011111?????000001111?11?1?????????????????????????????????????00?????1?0??111?????????????101?110000?11011011100?1?1???????????00??…
Argentinosaurus_huinculensis	?????????????????????10??????????????0?????????????????????????????????????????????????????????????????????????????????????????????0???11???201[0 1]11210?10001??101?110?110?111?????????????????????????????????????????????0?1???????????????????????????????????????????0?????????????????????????????????????????????????????????????????1??0??00111??0??1??????????????0????????????????????1?????????????…
Bellusaurus_sui	???0????0?11??010?0?00?01021001000?111??001?1000110?0???0?0?00001011110??01???0???00??????101???10?00???0??000001?1?0001[0 1]20001100000??0?0?101011012000100000??010100010??00?10?000?01000??01100000000?11???0???10??0010?1001??00000000000000??010??10000?100000000001100110?1??1000??00000001??0????1????010??000?0??00??0?????0?100000?000000?101?010?0000?00?00??000001??001010001?0?0???10000000000?0000…
Chuanjiesaurus_anaensis	??????????????1???????0010200??0000110?100010000001?0?0???1?00?1?010?1??????????????????????????????????????????????000100000011?00??0????10201000200?00??100?0????001??????????10?00000?????00000000?10000020?1000101?11001??000?00000?1000??010??10000???000000000???0???0??????????000?101????????????????????????????????????00?00010???00????1000?00???00?000000?00???00??00101???0000???0????10010???????…
Haplocanthosaurus_priscus	??????????????010001000010000??0000000??????????????????0010101101????????????????????????????????????????????????1??10[0 1]120001110000??011?0?1011011[0 1]0100000000000100010??00010?0?100110???01100010010?01000020?0010000001001???????????????????????1000001000010011???????????????????0???????????????????????????????????????????00001000010001011000?0000?00?0000000000??????????????????00000010100?…
Lourinhasaurus_alenquerensis	??????????????0?????11?0100?????01?100?20110000110??????001000100?101?????????????????????????????????????????????1??101?20?????1???????????10110?2?????????????1????10??0??1??0?0?000????0?????????0??????01??0???000101??1??01000000000000?0?????100000?10021000200000?11???????????00000???????????????????????????????????????0????????0[0 1]0?????????0??0??0?????0?0?01??001010101???????000?00000001000?…
Dicraeosaurus	0?00?0101?2100000001000011111010110110?00[0 1]1?000?000?????0010000000?11110?0010111?101101?????0??100000?0321?1111010011110120000100[0 1]01100??00?0100000101001000000010?0011000?001?000?11110?10010?00000100000011?010001000010?0??010000000?0001???????100000000000000101000110?1??10?????0000?0?2210101????200110000?001111100?0?00100001100000000101100100010000?0001000001??0010?0001???????110000101001…
Amargasaurus_cazaui	??00?0001????100000300001101?01????010?000010000000?????0???????0011????0????????101001????????101100?????????????010110[0 1]200001000010000?00?0000000101001000000010?001100000?0???0?111?0????1??0???????????11??10???00011101??01000000000000???????1000?0?????100011??00111????0??????0000101???????????20111000???01111100000??1110011000000001011001000???00?0???00000???000010001????????100????1001000?…
Brachytrachelopan_mesai	??????????????0?0001100???????????????????????????????????????????????????????????????????????????????????????????0??100020000100?010000?00?0000000[0 1]01001000000010?0011000000??????????????????????????????????????????????????????????????????????100000?????????????????????????????????????????????????????????????????????????00??1000000001111001000??????????????????????????????????1?????????0?????…
Lingwulong_shenqi	??00?010??1?1?0???0?0?00100?0??0100010??101?000??0????????0?00??011??00??????????1010001????????11100???21?111101?[0 1]??1100[1 2]00001000010?00?0??0000000[0 1]0100?0000?001100010??[0 1]0?00?0?0?00000????100000[0 1]1000100011??100000?001001??01000000000000????????0000000000000010????11000?????????000000????????????100?1000???01?01?10?10?0?100000100?100??[0 1]10000??0???00?0001000000??0000?000????…
Suuwassea_emiliae	0?00?010????1?[0 1][0 1]0?0?0?????111??????110??001?????????????????????????1?????010?????00????1?00???00010?????1?111??1?1111101201001100110?00?00???1000??????00????00?????????0??????00?10010?0?????0???????????????1???010001000??0100000??????????????????????????????01010?????0010001?000?????221????????1001?000???0?10111101?0?1000010??000??000????????????0?????000001??0010100?????????????????????…
Amazonsaurus_maranhensis	?????????????????????1?????10[0 1]1?100??????????????????????1????????????????????????????????????????????????????????1???????????????????????????110??????0??????0????01110000??????0?1?100??1?1000?0001001????1??00?????????????????????????????????????????????????????????????????????0????????????????????????????????????????????????????0?????????1?00??????00??00????????????????????????0?0???????????…
Comahuesaurus_windhanseni	??????????????????0?00??1100001??????0??000??????????????11??0??00??????????????????????????????????????1??1111????????????????????????10???1011000?00??10????0000?01?100??????0?110[0 1][0 1]10??1????00?0???01?0001??00??????????1??11000000??????????????????000000100110100???????????????00???????????????????????????????????????1?????????0?0000011??11000???11???0??????1??0000?00???????????1??11?010?…
Histriasaurus_bocardeli	?????????????????????10?????????????????????????????????????????????????????????????????????????????????????????????????????????????????????10111???0100??00???????01???????????????????????????????????????????????????????????????????????????????????????????????????????????????????????????????????????????????????????????????????????00??????1???0??????????????????????????????????????????????????????…
Limaysaurus_tessonei	??1010101?2???0010??0?0?000[0 1]1110101000?0000010000000?????1101010??00????10?????0?1001?010?10???001100???1??111111?1??1000200000?1000????????1011001?1??0?000?0?000?0111???????00?0?01100?11??00000[0 1]01101???11??00??0010010002?110?0?00000000??1?0?????????000011?010?0011?0???????????0000??1???????????00011100???1111100??1??1??00111000?00?0011??11000????1?00??00001???00??10100000?????????1??0100…
Cathartesaura_anaerobica	????????????????10???????1?01??010??????????????????????????????1?????????????????????????????????????????????????1???00?2?00????000?????????????????????????????????????????????0?0??00??1?10?000001101???1?????????1001?????????????????????????????????????1?01????????????????????????????????????????????????????????????????00???000?????????????????????00?????01?????????????????????????????0?????????…
Rayososaurus_agrioensis	???????????????????????????????????00???????????????????????????0??????????????????????????????????????????????????????????????????????????????????????????????????????????????????????????????????????????????????101001???????????????????????????????????????00???00???????????????????????????????????????????????????????????????????????????????????????????????01?????????????????????????????0?0???????…
Demandasaurus_darwini	0???????????1??0?00??0??10010??0110?????????????????????????101010????????01???????????????????????????????111111?1??100?2?00???11?0??????0?1011??110000??0????????01110000????0?0?01110??0010?000[0 1][0 1]0?01?0011??00??????????????????????????????????????????10001001???????????????????????????2????????????????????????????????1?0000?????0?00???1?01100????11?000000????????????????????????????01000?…
Rebbachisaurus_garasbae	?????????????????????00????????????00?????1?????????????????????????????????????????????????????????????????????????????????????????????????10110?111?00??00??0??0?011100???????????????????????????11?????????????0?1001??????100???????????????????????????0?????????????????????????0????????????????????????????????????????????????????00???11011000???????0????000??????0?01?????????????????????????????…
Zapalasaurus_bonapartei	???????????????0????????0100111000????????????????????????1000110?10??????????????????????????????????????????????1???00?2???1??1??????????????????????????????????????????????0?0?01100??1?10?000010001????1??????????????????????????????????????????????000??0?10??????????????????????????????????????????????????????????????0??0???????????????????????1?00??????????????????????????????010??000????????…
Bicharracosaurus_dionidei	??????????????0?0002?110[0 1]10[0 1]000?????????????????????????1?????????????????????????????????????????????????????????2??1111[1 2]0001100000-1011-??1011011000100000001000-0010--0101??0?0-00000-??????10??????????0???????????????????????????????????????1111?0?????????????????????????????????????????????????????????????????????????10??0110000011010000-0000??0-??????????????????????????????1?????…
MPEF-PV_1324	?????????????????????1??????????????????????????????????????????????????????????????????????????????????????????????????????????????????????10110?1?????????????????????????????????????????????????????????????????????????????????????????????????????????????????????????????????????????????????????????????????????????????????????????00?????????????????????????????????????????????????????????????????…
;
cnames
{0 Premaxillary_anterior_margin,_shape without_step_or_with_anteroposteriorly_short_?muzzle?,_less_than_0.25_of_skull_length_(measured_up_to_the_anterior_point_of_the_ascending_process_of_premaxilla) elongate,_boot-shaped_snout,_equal_to_or_greater_than_0.25_of_skull_length;
{1 External_naris,_greatest_diameter_to_greatest_diameter_of_orbit_ratio greater_than_1.0 1.0_or_less;
{2 Parietal_occipital_process,_dorsoventral_height_to_greatest_diameter_of_foramen_magnum_ratio greater_than_1.0 1.0_or_less;
{3 Parietal,_distance_separating_supratemporal_fenestrae_to_long_axis_of_supratemporal_fenestra_ratio 1.0_or_greater less_than_1.0;
{4 Quadratojugal,_anterior_process_to_dorsal_process_length_ratio 1.3_or_less greater_than_1.3;
{5 Supraoccipital,_dorsoventral_height_to_foramen_magnum_dorsoventral_height_ratio 1.0_or_greater less_than_1.0;
{6 Occipital_condyle,_dorsoventral_height_to_combined_occipital_condyle_+_basal_tubera_dorsoven-_tral_height_ratio less_than_0.6 0.6_or_greater;
{7 Basal_tubera,_mediolateral_width_to_occipital_condyle_mediolateral_width less_than_1.5 1.5_or_greater;
{8 Basipterygoid_processes,_length_to_basal_diameter_ratio less_than_3.0 3.0_or_greater;
{9 Surangular,_dorsoventral_height_to_maximum_dorsoventral_height_of_angular_ratio 2.0_or_greater less_than_2.0;
{10 Tooth_crowns,_Slenderness_Index_(SI)_values_(apicobasal_length_of_the_tooth_crown_divided_by_its_maximum_mesiodistal_width) less_than_2.0 2.0_to_<4.0 4.0_or_greater;
{11 Maxillary_teeth,_number 17_or_more fewer_than_17;
{12 Dentary_teeth,_number greater_than_15 15_or_fewer;
{13 Cervical_vertebrae,_number 11_or_fewer 12-13 14-15 16_or_more;
{14 Cervical_centra,_highest_average_Elongation_Index_value__of less_than_3.0 between_3.0_and_<4.0 greater_than_4.0;
{15 Anterior_cervical_centra,_posterior_articular_face_dorsoventral_height_to_mediolateral_width_ratio greater_than_1.0 less_than_1.0 1.0_or_greater;
{16 Middle-posterior_cervical_centra,_posterior_articular_face_dorsoventral_height_to_mediolateral_width_ratio7 1.0_or_less greater_than_1.0;
{17 Posterior_cervical_neural_arch_to_centrum_dorsoventral_height_ratio,_measured_on_anterior_face_of_vertebra_(arch_height_measured_from_dorsal_surface_of_centrum_to_base_of_prezygapophyses) 0.5_or_greater less_than_0.5;
{18 Posteriormost_cervical_and_anteriormost_dorsal_neural_spines,_dorsoventral_height_divided_by_posterior_centrum_height 1.0_or_greater less_than_1.0;
{19 Dorsal_vertebrae,_number 14_or_more 13-12 11-10 9_or_fewer;
{20 Anterior_dorsal_centra,_posterior_articular_face_mediolateral_width_to_dorsoventral_height_ratio less_than_1.3 1.3_or_greater;
{21 Middle-posterior_dorsal_centra,_posterior_articular_face_mediolateral_width_to_dorsoventral_height_ratio less_than_1.0 1.0_or_greater;
{22 Posterior_dorsal_neural_spines,_dorsoventral_height_divided_by_posterior_centrum_dorsoventral_height 1.0_or_greater less_than_1.0;
{23 Sacral_vertebrae,_number five_or_fewer six_or_more 5_or_fewer 6_or_more;
{24 Anterior_caudal_centra,_mediolateral_width_to_dorsoventral_height_(excluding_chevron_facets)_of_anterior_surface_ratio less_than_1.0 1.0_or_greater;
{25 Anteriormost_caudal_centra,_lowest_average_Elongation_Index__value_of less_than_0.6 0.6_or_greater;
{26 Anterior_caudal_centra,_anteroposterior_length_of_posterior_condylar_ball_to_mean_average_radius__of_anterior_articular_surface_of_centrum_ratio zero_(posterior_articular_surface_of_centrum_is_flat_or_concave) less_than_or_equal_to_0.3_(posterior_articular_surface_of_centrum_is_mildly_convex) greater_than_0.3_(posterior_articular_surface_of_centrum_is_strongly_convex) greater_than_0.6_(poster…
{27 Middle_caudal_centra,_mediolateral_width_to_dorsoventral_height_(excluding_chevron_facets)_of_anterior_surface_ratio less_than_1.0 1.0_or_greater;
{28 Middle_caudal_centra,_average_Elongation_Index_[aEI:_centrum_anteroposterior_length_(excluding_articular_ball)_divided_by_the_mean_average_value_of_the_anterior_surface_mediolateral_width_and_dorsoventral_height_(excluding_chevron_facets)]_value less_than_1.4 1.4_or_higher;
{29 Posterior_caudal_centra,_mediolateral_width_to_dorsoventral_height_(excluding_chevron_facets)_of_anterior_surface_ratio less_than_1.2 1.2_or_greater;
{30 Posterior_caudal_centra,_average_Elongation_Index_[aEI:_centrum_anteroposterior_length_(excluding_articular_ball)_divided_by_the_mean_average_value_of_the_anterior_surface_mediolateral_width_and_dorsoventral_height_(excluding_chevron_facets)]_value less_than_1.7 1.7_or_higher;
{31 Anteriormost_caudal_neural_spines,_dorsoventral_height_divided_by_centrum_height 1.2_or_greater less_than_1.2;
{32 Anterior_caudal_neural_spines,_mediolateral_width_to_anteroposterior_length_ratio_at_base_of_spine_(dorsal_to_zygapophyses) less_than_1.0 1.0_or_greater;
{33 Anterior_caudal_neural_spines,_maximum_mediolateral_width_to_minimum_mediolateral_width_ratio less_than_2.0 2.0_or_greater_(spines_expand_dorsally,_forming_?club?-_or_?mace?-shaped_spinous_processes);
{34 Anterior_chevrons_(excluding_first_chevron),_dorsoventral_height_of_haemal_canal_divided_by_total_chevron_height less_than_0.40 0.40_or_greater;
{35 Scapular_acromion_process,_dorsoventral_height_to_minimum_dorsoventral_height_of_scapular_blade_ratio less_than_3.0 3.0_or_greater;
{36 Scapular_blade,_maximum_(measured_at_or_close_to_distal_end)_to_minimum_dorsoventral_height_ratio 2.0_or_greater less_than_2.0;
{37 Coracoid,_anteroposterior_length_to_dorsoventral_height_of_scapular_articulation_ratio 1.0_or_greater less_than_1.0;
{38 Sternal_plate,_maximum_length_divided_by_humerus_proximodistal_length less_than_0.65 0.65_or_greater;
{39 Humerus_to_femur_proximodistal_length_ratio 0.8_or_less >0.8_to_<0.9_ 0.9-0.95 >0.95 0.7_or_less >0.7_to_<0.8 0.8_to_<0.9 0.9?0.95_ >0.95_ >0.8_to_<0.9;
{40 Humerus,_maximum_mediolateral_width_of_proximal_end_divided_by_proximodistal_length 0.4_or_greater less_than_0.4;
{41 Humerus,_minimum_mediolateral_width_divided_by_proximodistal_length 0.15_or_greater less_than_0.15;
{42 Humerus_shaft_eccentricity,_mediolateral_to_anteroposterior_width_ratio_at_midshaft greater_than_1.5_(usually_close_to_1.8) 1.5_or_lower_(usually_close_to_1.3);
{43 Radius_to_humerus_proximodistal_length_ratio 0.65_or_greater less_than_0.65;
{44 Radius,_maximum_diameter_of_the_proximal_end_divided_by_proximodistal_length less_than_0.3 0.3_or_greater;
{45 Radius,_mediolateral_width_of_proximal_to_distal_end_ratio 1.0_or_greater less_than_1.0;
{46 Radius,_distal_end_mediolateral_width_to_midshaft_mediolateral_width_ratio less_than_2.0 2.0_or_greater;
{47 Radius,_distal_end_mediolateral_to_anteroposterior_width_ratio 1.5_or_greater less_than_1.5;
{48 Radius,_distal_condyle_orientation perpendicular_or_bevelled_less_than_20?_to_long_axis_of_shaft bevelled_at_least_20?_to_long_axis_of_shaft;
{49 Ulna,_ratio_of_maximum_mediolateral_width_of_proximal_end_to_ulna_length gracile,_ratio_is_less_than_0.4 stout,_ratio_is_0.4_or_greater;
{50 Ulna,_ratio_of_mediolateral_width_of_proximal_end_(equivalent_to_anteromedial_arm)_to_anteroposterior_width_of_proximal_end_(equivalent_to_anterolateral_arm) less_than_1.4 1.4_to_<2.0 2.0_or_greater;
{51 Metacarpals,_longest_metacarpal_to_radius_proximodistal_length_ratio less_than_0.40 0.40_or_greater;
{52 Metacarpals,_metacarpal_I_proximal_end_dorsoventral_height_to_mediolateral_width_ratio less_than_1.8 1.8_or_greater;
{53 Metacarpals,_metacarpal_I_to_metacarpal_II_or_III_proximodistal_length_ratio less_than_1.0 1.0_or_greater;
{54 Metacarpals,_metacarpal_I_to_metacarpal_IV_proximodistal_length_ratio less_than_1.0 1.0_or_greater;
{55 Manual_ungual_on_digit_I_to_metacarpal_I_proximodistal_length_ratio 0.5_or_greater less_than_0.5;
{56 Ilium,_pubic_peduncle_(measured_at_the_articular_surface),_anteroposterior_to_mediolateral_width_ratio greater_than_0.5 0.5_or_less;
{57 Pubis,_iliac_articular_surface,_anteroposterior_to_mediolateral_width_ratio less_than_2.0 2.0_or_greater;
{58 Pubis,_dorsoventral_height_of_ischial_articulation_of_the_pubis_divided_by_pubis_proximodistal_length_is 0.4_or_greater less_than_0.4;
{59 Ischium_to_pubis_proximodistal_length_ratio greater_than_0.8 0.80_or_less;
{60 Ischium,_ratio_of_anteroposterior_length_of_proximal_plate_to_ischium_proximodistal_length greater_than_0.25 0.25_or_less;
{61 Ischium,_ratio_of_anteroposterior_length_of_iliac_peduncle_to_anteroposterior_length_of_proximal_plate less_than_0.7_(large_ischial_contribution_to_acetabulum) 0.7_or_greater_(small_ischial_contribution_to_acetabulum);
{62 Ischium,_ratio_of_dorsoventral_width_across_the_distal_shaft_(mediolateral_in_taxa_with_fully_coplanar_shafts)_to_ischium_proximodistal_length 0.2_or_greater less_than_0.2;
{63 Ischium,_ratio_of_dorsoventral_width_of_distal_end_of_shaft_to_minimum_shaft_dorsoventral_width_(both_dimensions_are_mediolateral_in_taxa_with_fully_coplanar_shafts) 1.5_or_greater less_than_1.5;
{64 Femur_shaft_eccentricity,_mediolateral_width_to_anteroposterior_width_ratio_at_midshaft less_than_1.85 1.85_or_greater;
{65 Femoral_distal_condyles,_tibial_to_fibular_condylar_anteroposterior_length_ratio less_than_1.2 1.2_or_greater;
{66 Tibia,_distal_end_mediolateral_width_to_long_axis_of_a_cross-section_horizontally_through_the_midshaft_ratio 2.0_or_greater less_than_2.0;
{67 Tibia,_distal_end,_mediolateral_to_anteroposterior_width_ratio 1.5_or_greater less_than_1.5;
{68 Fibula,_mediolateral_width_of_distal_end_to_mediolateral_width_at_midshaft_ratio 2.0_or_greater less_than_2.0;
{69 Astragalus,_mediolateral_width_to_maximum_proximodistal_height_ratio 1.8_or_greater less_than_1.8;
{70 Astragalus,_mediolateral_width_to_maximum_anteroposterior_length_ratio 1.5_or_greater less_than_1.5;
{71 Metatarsals,_metatarsal_I_to_metatarsal_V_proximodistal_length_ratio less_than_1.0 1.0_or_greater;
{72 Metatarsals,_metatarsal_III_to_tibia_proximodistal_length_ratio less_than_0.25 0.25_or_greater;
{73 Metatarsals,_metatarsal_V_proximal_end_to_distal_end_maximum_mediolateral_width_ratio 1.6_or_greater less_than_1.6;
{74 Premaxilla,_posterolateral_processes_and_lateral_processes_of_maxilla without_midline_contact with_midline_contact_forming_marked_narial_depression,_subnarial_foramen_not_visible_later-_ally;
{75 Premaxillary_anterior_margin,_shape with_step without_step;
{76 Premaxilla-maxilla_sutural_contact,_shape_in_lateral_view straight sinuous;
{77 Maxillary_ascending_process,_medial_plate-like_projections do_not_contact_each_other_on_the_midline contact_each_other_on_the_midline;
{78 Maxilla,_preantorbital_fenestra absent present;
{79 Lacrimal,_anterior_process absent present;
{80 Jugal-quadratojugal_contact articulation_point_includes_the_posterior_margin_of_jugal pos-_terior_margin_of_jugal_excluded_from_articulation_and_only_the_ventral_margin_of_the_jugal_con-_tributes_to_articulation;
{81 Prefrontal,_shape_of_posterior_end_in_dorsal_view acute,_with_a_subtriangular_outline broadly_rounded_or_'square';
{82 Frontal,_medial_convexity_in_dorsal_view absent present;
{83 Frontal,_position_of_parietal_suture_relative_to_supratemporal_fenestra close_to_anterior_margin_of_the_fenestra at_approximately_the_centre_of_the_fenestra_or_more_posteriorly;
{84 Parietal,_contribution_to_post-temporal_fenestra present absent;
{85 Supratemporal_fenestra,_lateral_exposure visible_laterally,_temporal_bar_shifted_ventrally not_visible_laterally,_obscured_by_temporal_bar;
{86 Postorbital,_ventral_process anteroposterior_and_mediolateral_diameters_equal,_or_mediolaterally_compressed anteroposteriorly_compressed;
{87 Infratemporal_(or_laterotemporal)_fenestra,_anterior_extension reaching_midpoint_of_orbit reaching_or_surpassing_anterior_margin_of_orbit;
{88 Squamosal?quadratojugal_contact present absent;
{89 Quadratojugal,_anterior_ramus,_ventral_triangular_projection_(close_to_the_anterior_tip) absent present;
{90 Quadrate,_excavation_in_the_posterior_surface absent_or_shallow deep;
{91 Quadrate_fossa,_orientation posterior posterolateral;
{92 Palatobasal_contact_for_basipterygoid_articulation_has_a_dorsomedially_orientated_'hook'-_or_'finger'-like_projection,_which_curves_round_to_clasp_the_end_of_the_basipterygoid_process present absent;
{93 Palatine,_dorsomedial_blade_(that_articulates_with_maxilla),_lateral_margin curved straight;
{94 Vomer,_anterior_articulation_with maxilla premaxilla;
{95 Paroccipital_process,_ventral_non-articular_process absent present;
{96 Basal_tubera,_degree_of_divergence no_divergence,_or_restricted_to_ventral_half_of_basal_tubera extends_into_dorsal_half_of_basal_tubera,_usually_fully_divergent;
{97 Basioccipital,_foramen_or_pit_on_the_posterior_surface_of_the_basal_tubera absent present;
{98 Basioccipital,_foramen/foramina_between_basal_tubera_and_basipterygoid_processes present absent;
{99 Basal_tubera,_posterior_surface_bordered_lat-_erally_and_ventrally_by_a_raised,_thickened_lip absent present;
{100 Basipterygoid_processes,_shape_in_cross-section elliptical_or_subtriangular subcircular;
{101 External_mandibular_fenestra present absent;
{102 Dentary,_posteroventral_process,_shape single forked;
{103 Tooth_rows restricted_anterior_to_orbit restricted_anterior_to_antorbital_fenestra restricted_anterior_to_external_naris re-_stricted_anterior_to_subnarial_foramen;
{104 Teeth,_occlusal_(wear)_pattern interlocking,_V-shaped_facets high-angled_planar_facets low-angled_planar_facets;
{105 Tooth_crowns,_orientation aligned_anterolingually,_tooth_crowns_overlap aligned_along_jaw_axis,_crowns_do_not_overlap;
{106 Tooth_crowns_in_upper_and_lower_tooth_rows,_relative_diameters subequal lower_crowns_smaller_than_upper_crowns;
{107 Tooth_crowns,_shape_in_labial_view spatulate_or_?spoon?-like_(i.e._constricted_at_the_base_relative_to_midheight_of_the_crown) parallel-sided_(i.e._little_expansion_above_the_root);
{108 Tooth_crowns,_cross-sectional_shape_at_midcrown D-shaped cylindrical;
{109 Tooth_crowns,_lingual_surface concave_or_flat convex;
{110 Tooth_crowns,_apicobasally_orientated_lingual_ridge present absent;
{111 Tooth_crowns,_distinct_mesial_and_distal_carinae_(labiolingually_thinner_than_the_rest_of_the_tooth_crown)_along_the_full_crown_length absent present;
{112 Tooth_serrations/denticles present absent;
{113 Maxillary_teeth,_shape straight_along_axis twisted_axially_through_an_arc_of_30-45?;
{114 Cervical_vertebrae,_centrum,_internal_pneumaticity solid camerate polycamerate camellate;
{115 Atlantal_intercentrum,_occipital_facet_shape rec-_tangular_in_lateral_view,_length_of_dorsal_aspect_subequal_to_that_of_ventral_aspect expanded_anteroventrally_in_lateral_view,_anteroposterior_length_of_dorsal_aspect_shorter_than_that_of_ventral_aspect,_producing_an_anteroventral_lip;
{116 Cervical_axis,_midline_ventral_keel absent present;
{117 Postaxial_cervical_centra,_anterior_half_of_ventral_surfaces_are flat_or_mildly_convex_mediolaterally concave_mediolaterally;
{118 Postaxial_cervical_centra,_posterior_half_of_ventral_surfaces_are flat_or_mildly_convex_mediolaterally concave_mediolaterally;
{119 Postaxial_cervical_centra,_ventral_midline_keel present absent;
{120 Postaxial_cervical_centra,_parapophyses_dorsally_excavated absent present;
{121 Postaxial_cervical_centra,_lateral_surfaces lack_an_excavation_or_have_a_shallow_fossa possess_a_deep_foramen_that_is_not_divided_into_portions_by_accessory_laminae have_a_deep_foramen_that_is_divided_into_separate_portions_by_one_prominent_and_occasionally_several_smaller_accessory_laminae;
{122 Middle_cervical_centra,_lateral_pneumatic_fossa/_foramen_extends_almost_to_the_posterior_end_of_the_centrum,_leaving_only_a_thin_strip_of_bone absent present;
{123 Middle-posterior_cervical_centra,_parapophyses,_dorsal_surfaces face_dorsally_or_slightly_dorsolaterally deflected_to_face_strongly_dorsola-_terally,_such_that_the_cervical_ribs_are_displaced_ventrally_at_least_the_same_height_as_the_centrum;
{124 Middle-posterior_cervical_centra,_parapophyses restricted_to_anterior_half_of_centrum_(excluding_condylar_ball) elongate,_extending_more_than_half_of_the_centrum_length_(excluding_condylar_ball);
{125 Cervical_neural_arches,_'pre-epipophyses'_pre-_sent_on_prezygapophyses absent present;
{126 Cervical_neural_arches,_epipophyses_present_on_postzygapophyses absent present;
{127 Cervical_neural_arches_(post-Cv3),_epipophyses do_not_extend_beyond_the_posterior_margin_of_the_postzygapophyses extend_beyond_the_posterior_margin_of_the_postzygapophyses_(usually_as_prongs);
{128 Cervical_neural_arches,_epipophyseal??prezygapophyseal_lamina_(EPRL) absent present;
{129 Middle-posterior_cervical_neural_arches,_centroprezygapophyseal_lamina single bifurcates_into_medial_and_lateral_branches_that_both_contact_the_prezygapophysis;
{130 Middle-posterior_cervical_neural_arches,_intrapostzygapophyseal_lamina_projects_beyond_the_posterior_margin_of_the_neural_arch_,_forming_a_prominent_subrectangular_projection_in_lateral_view absent present;
{131 Postaxial_cervical_and_anterior_dorsal_neural_spines unbifurcated bifurcated;
{132 Cervical_bifurcated_neural_spines_(excluding_the_posterior-most_cervical_vertebrae),_median_pro-_cess_at_base_of_'notch' absent present;
{133 Middle_cervical_neural_spines,_abrupt_increase_in_height_(height_approximately_doubled),_following_low_anterior_cervical_neural_spines_(occurs_around_Cv6?8) absent present;
{134 Middle_cervical_neural_spines,_dorsal_surface_with_mediolaterally_orientated_midline_ridge_flanked_by_small_fossae_at_its_anterior_and_pos-_terior_ends absent present;
{135 Anterior_dorsal_vertebrae,_SPDL,_morphology single divided;
{136 Posterior-most_cervical_and_anterior_dorsal_unbifurcated_neural_spines,_prespinal_lamina absent present;
{137 Posterior-most_cervical_and_anterior_dorsal_bifurcated_neural_spines,_'trifid'_with_median_tubercle_at_least_as_tall_as_metapophyses absent present;
{138 Cervical_ribs,_longest_shafts_are elongate_and_form_overlapping_bundles short_and_do_not_project_far_beyond_the_end_of_the_centrum_to_which_they_attach;
{139 Cervical_ribs,_longest_shafts_extend_beneath fewer_than_three_vertebrae three_vertebrae_or_more;
{140 Middle-posterior_dorsal_vertebrae,_internal_tissue_texture solid camerate camellate;
{141 Middle-posterior_dorsal_centra,_ventral_keel absent present;
{142 Dorsal_vertebrae,_pleurocoels absent present;
{143 Dorsal_centra,_lateral_pneumatic_foramina_are shallow_fossae_or_excavations_that_do_not_ramify_throughout_the_centrum deep_excavations_that_ramify_throughout_the_centrum_and_into_the_base_of_the_neural_arch,_often_leaving_only_a_thin_septum_on_the_midline_of_the_centrum;
{144 Dorsal_centra,_lateral_pneumatic_foramina have_margins_that_are_flush_with_the_lateral_surface_of_the_centrum are_set_within_a_lateral_fossa_on_the_lateral_surface_of_the_centrum;
{145 Anterior_dorsal_centra,_lateral_pneumatic_foramina_have rounded_posterior_margins acute_posterior_margins;
{146 Posterior_dorsal_vertebrae,_centrum,_interarticulation,_shape amphi-_or_platycoelous slightly_opisthocoelous opisthocoelous;
{147 Middle-posterior_dorsal_neural_arches,_posterior_centroparapophyseal_lamina absent present_as_a_single_lamina two_parallel_laminae;
{148 Middle_and_posterior_dorsal_vertebrae,_hyposphene-hypantrum_articulation present absent;
{149 Middle-posterior_dorsal_neural_arches,_hyposphene_shape narrow,_ventral_end_subequal_to_or_only_slightly_wider_than_dorsal_tip wide,_triangular_shape,_with_ventral_end_at_least_twice_width_of_dorsal_tip;
{150 Middle-posterior_dorsal_neural_arches,_posterior_centrodiapophyseal_lamina_(PCDL) has_an_unexpanded_ventral_tip expands_and_bifurcates_towards_its_ventral_tip;
{151 Middle-posterior_dorsal_neural_arches,_PODL present absent;
{152 Anterior_dorsal_diapophyses_are directed_laterally_or_slightly_upwards directed_strongly_dorsolaterally_at_approximately_45?_to_the_horizontal;
{153 Anterior-middle_dorsal_diapophyses short_and_dorsoventrally_tall elongate_and_dorsoventrally_narrow;
{154 Middle-posterior_dorsal_diapophyses_are directed_strongly_dorsolaterally_at_approximately_45?_to_the_horizontal directed_laterally_or_slightly_upwards;
{155 Middle-posterior_dorsal_diapophyses,_distal_end curves_smoothly_into_the_remaining_dorsal_surface_of_the_process is_set_off_from_the_remaining_dorsal_surface_by_a_lip,_forming_a_distinct_area;
{156 Posterior-most_dorsal_diapophyses_lie posterior_or_posterodorsal_to_the_parapophysis vertically_above_the_parapophysis;
{157 Dorsal_neural_spines,_height anterior_dorsal_neural_spines_subequal_to_or_dorsoventrally_shorter_than_posterior_dorsal_neural_spines anterior_dorsal_neural_spines_dorsoventrally_taller_than_posterior_dorsal_neural_spines;
{158 Dorsal_neural_spines,_anteroposterior_width approximately_constant_along_the_height_of_the_spine,_with_subparallel_anterior_and_posterior_margins narrows_dorsally_to_form_a_trian-_gular_shape_in_lateral_view,_with_the_base_approximately_twice_the_width_of_the_dorsal_tip;
{159 Anterior_dorsal_neural_spines,_orientation_of_anterior_margin_in_lateral_view inclined_anteriorly_or_vertical posterodorsally_inclined;
{160 Middle_dorsal_neural_spines unbifurcated bifurcated_(dorsal_surface_excavated_trans-_versely);
{161 Middle-posterior_dorsal_neural_spines tapering_or_not_flaring_distally flared_distally_with_triangular_aliform_processes_projecting_laterally_from_the_top_;
{162 Middle-?posterior_dorsal_neural_spines,_with_triangular_aliform_processes weakly_developed_aliform_processes strongly_developed_triangular_aliform_processes_so_that_the_lateral_tips_of_these_processes_ex-_tend_further_laterally_than_the_postzygapophyses;
{163 Middle-posterior_dorsal_neural_spines,_orientation vertical_or_slightly_posterodorsal strongly_posterodorsal,_oriented_at_45?_to_the_horizontal_or_greater;
{164 Middle-posterior_dorsal_neural_spines,_SPOL_shape single divided_into_medial_and_lateral_branches;
{165 Middle_and_posterior_dorsal_vertebrae,_SPDL absent present;
{166 Middle-posterior_dorsal_neural_spines,_prespinal_and_postspinal_laminae form_mediolaterally_wide_surfaces,_with_little_anterior_relief,_'infilling'_the_prespinal_and_postspinal_fossae form_distinct,_mediolaterally_narrow_ridges_or_laminae_along_the_midline_of_the_prespinal_and_postspinal_fossae;
{167 Middle-posterior_dorsal_neural_spines,_midline_prespinal_lamina_(forming_distinct_ridge)_along_proximal_(lower)_half_of_neural_spine present absent;
{168 Middle-posterior_dorsal_neural_spines,_postspinal_lamina_(forming_distinct_ridge)_along_proximal_(lower)_half_of_neural_spine present absent;
{169 Thoracic_(dorsal)_ribs,_pneumatized_(with_proximal_pneumatocoels) absent present;
{170 Anterior_thoracic_ribs,_cross-sectional_shape subcircular plank-like,_anteroposterior_breadth_more_than_three_times_mediolateral_breadth;
{171 Sacral_vertebrae,_camellate_internal_tissue_structure absent present;
{172 Sacral_centra,_lateral_pneumatic_foramina_or_very_deep_depressions absent present;
{173 Sacral_neural_spines,_dorsal_portions_of_at_least_sacral_vertebrae_1-4_fused,_forming_a_dorsal_'platform' absent present;
{174 Caudal_vertebrae,_number more_than_35 35_or_fewer;
{175 Anterior-most_caudal_vertebrae,_camellate_internal_tissue_structure absent present;
{176 Anterior_caudal_centra_with_posterior_convexity convex_in_anteriormost_caudal_vertebrae,_changing_to_flat_or_concave_in_more_distal_anterior_caudal_vertebrae convex_throughout_all_anterior_caudal_vertebrae_with_ribs;
{177 Anterior_caudal_centra,_lateral_pneumatic_fossae_or_foramina absent present;
{178 Anterior_caudal_centra,_lateral_pneumatic_fossae_or_foramina_ without_sharply_defined_margins with_sharply_defined_margins;
{179 Anterior-middle_caudal_centra,_small,_shallow_vascular_foramina_pierce_the_lateral_and/or_ventral_surfaces absent present;
{180 Anterior_caudal_centra_(excluding_the_anteriormost_caudal_vertebrae),_ventral_longitudinal_hollow absent present;
{181 Anterior_caudal_centra_(excluding_the_anteriormost_caudal_vertebrae),_distinct_ventrolateral_ridges,_extending_the_full_length_of_the_centrum absent present;
{182 Middle_caudal_centra,_anteroposteriorly_elongate_ridge_situated_at_approximately_two-thirds_of_the_way_up_the_lateral_surface absent present;
{183 Middle-posterior_caudal_centra_(at_least_some),_posterior_articular_surface flat_or_concave convex;
{184 Middle-posterior_caudal_centra_with_convex_posterior_articular_surface condylar_convexity_merges_smoothly_into_the_lateral_surface_of_the_main_body_of_the_centrum distinct_rim_rings_the_condyle,_separating_it_from_the_lateral_surface_of_the_main_body_of_the_centrum;
{185 Distal_caudal_centra,_biconvex absent present;
{186 Anterior_caudal_neural_arches,_hyposphenal_ridge present absent;
{187 Anterior_caudal_neural_arches,_hyposphenal_ridge_shape slender_ridge block-like_hyposphene;
{188 Anterior_caudal_neural_arches,_distinct_prezygo-_diapophyseal_lamina absent present;
{189 Anterior_caudal_neural_arches,_sharp-lipped_lateral_coel_(postzygapophyseal_centrodiapophyseal_fossa_of_Wilson_et_al.,_2011)_bounded_by_PCDL_(or_caudal_rib_itself),_CPOL,_and_PODL absent present;
{190 Anterior-middle_caudal_neural_arches,_prezyga-_pophyses_switch_from_projecting_anterodorsally,_anteriorly,_and_back_to_anterodorsally_along_the_sequence absent present;
{191 Middle_caudal_neural_arches situated_over_the_midpoint_of_the_centrum_with_approximately_subequal_amounts_of_the_centrum_exposed_at_either_end located_on_the_anterior_half_of_the_centrum;
{192 Middle-posterior_caudal_neural_arches,_distance_that_prezygapophyses_extend_beyond_the_anterior_margin_of_the_centrum less_than_20%_of_centrum_length_(excluding_ball),_short_prezygapophyses 20%_or_greater_of_centrum_length_(excluding_ball),_elongate_prezygapophyses;
{193 Anterior-most_caudal_neural_spines,_sharplipped_lateral_coel__bounded_by_spinoprezygapophyseal_lamina_(SPRL),_SPOL,_and_PODL absent present;
{194 Anterior_caudal_neural_spines,_project posterodorsally dorsally_(sometimes_with_a_subtle_anterior_deflection) anterodorsally,_such_that_the_anterodorsal_margin_of_the_neural_spine_projects_beyond_the_anterior_margin_of_the_centrum;
{195 Anterior_caudal_neural_spines,_anterodorsal_margin_of_neural_spine level_with_or_posterior_to_posterior_margin_of_postzygapophyses situated_anterior_to_posterior_margin_of_postzygapophyses_(usually_does_not_even_approach_postzygapophyses);
{196 Anterior_caudal_neural_spines,_prespinal_and_postspinal_lamina absent_or_form_mediolaterally_wide_surfaces,_with_little_anterior_relief,_'infilling'_the_prespinal_and_postspinal_fossae form_distinct,_mediolaterally_narrow_ridges_or_laminae_along_the_midline_of_the_prespinal_and_postspinal_fossae;
{197 Anterior_caudal_neural_spines,_spinoprezygapophyseal_lamina_(SPRL)_-_spinopostzygapophyseal_lamina_(SPOL)_contact absent present,_forming_a_prominent_lateral_lamina_on_the_neural_spine;
{198 Middle_caudal_neural_spines,_in_lateral_view,_widen_anteroposteriorly_(approximately_doubling)_from_their_base_to_their_summit absent present;
{199 Middle_caudal_neural_spines,_extend_posteriorly_to_the_midpoint_(or_beyond)_of_the_proceeding_caudal_centrum present absent_(usually_do_not_extend_beyond_the_posterior_margin_of_the_centrum;
{200 Caudal_ribs present_beyond_approximately_Cd10_(usually_at_least_up_to_approximately_Cd15) only_present_through_to_approxi-_mately_Cd10;
{201 First_caudal_rib_(transverse_process),_with_prominent_ventral_bulge absent present;
{202 First_caudal_rib,_expands_anteroposteriorly_towards_its_distal_end,_forming_an_'anchor'_shape_in_dorsal_view absent present;
{203 Anterior_caudal_ribs,_shape_in_anterior_view triangular,_tapering_distally wing-like,_with_a_dorsolaterally_orientated_dorsal_margin;
{204 Anterior_caudal_ribs curve_strongly_anterolaterally mainly_laterally curve_strongly_posterolaterally;
{205 Anterior_caudal_ribs do_not_extend_beyond_posterior_end_of_centrum_(excluding_posterior_ball) extend_beyond_posterior_end_of_centrum_(excluding_posterior_ball);
{206 First_chevron,_morphology Y-shaped_and_does_not_differ_notably_from_subsequent_chevrons anteroposteriorly_flattened_and_V-shaped,_with_dorsoventrally_reduced_distal_blade;
{207 Anterior_chevrons,_proximal_ends open_dorsally bridged_dorsally_by_a_bar_of_bone;
{208 Anterior-middle_chevrons,_lateral_bulges_close_to_distal_ends_of_chevron_blades absent present;
{209 Middle-posterior_chevrons,_with_anterior_expansion_of_distal_blade present absent;
{210 Middle-posterior_chevrons,_with_posterior_expan-_sion_of_distal_blade_(excluding_the_natural_posteroventral_curvature_of_many_chevrons) present absent;
{211 Scapular_acromion_(proximal_plate),_area_situated_posterior_to_the_acromial_ridge flat_or_convex forms_a_separate_excavated_area;
{212 Scapular_glenoid_surface,_orientation faces_anteroventrally_and/or_slightly_laterally deflected_to_face_anteroventrally_and_medially;
{213 Scapula,_posterior_margin_of_the_dorsal_part_of_the_acromion straight_and_orientated_vertically,_or_sloping_to_face_posterodorsally concave,_posterodorsal_corner_of_acromion_overhangs_the_dorsal_surface_of_the_scapular_blade;
{214 Scapular_acromion,_subtriangular_process_at_posteroventral_corner absent present;
{215 Scapular_blade,_subtriangular_process_at_anteroventral_corner absent present;
{216 Scapular_blade,_cross-sectional_shape_at_base rectangular D-shaped_(lateral_surface_is_strongly_convex_dorsoventrally_and_medial_surface_flat);
{217 Coracoid,_anterior_and_dorsal_margins_in_lateral_view merge_smoothly_into_each_other,_giving_a_rounded_profile meet_each_other_at_an_abrupt_angle,_making_the_coracoid_quadrangular_in_outline;
{218 Coracoid,_dorsal_margin_in_lateral_view lies_below_the_level_of_the_scapular_acromion_plate_(separated_from_the_latter_by_a_V-shaped_notch) reaches_or_surpasses_the_level_of_the_dorsal_margin_of_the_scapular_acromion_plate;
{219 Coracoid,_ventral_margin_in_lateral_view_forms_a_notch_anterior_to_the_glenoid,_resulting_in_an_'infraglenoid_lip'_anterior_to_the_notch absent present;
{220 Sternal_plate,_shape_in_dorsal_view subcircular_or_oval triangular_(created_by_an_acute_anterolateral_projection) elliptical_with_a_mildly_or_strongly_concave_lateral_margin;
{221 Sternal_plate,_prominent_posterolateral_expansion_produces_a_'kidney'-shaped_profile_in_dorsal_view absent present;
{222 Humeral_proximolateral_corner,_shape rounded,_surfaces_merge_smoothly_into_each_other_to_produce_a_transversely_rounded_proximal_end,_with_the_proximal-most_point_of_the_lateral_margin_at_a_lower_level_than_the_remaining_lateral_half_of_the_proximal_surface square,_surfaces_meet_each_other_at_an_abrupt_angle_to_produce_a_'squared'_proximal_end_in_anterior_view,_with_the_proximal-most_point_o…
{223 Humerus,_shape_of_lateral_margin_of_diaphysis_(approximately_the_middle_third_of_the_humerus)_in_anterior_view concave straight;
{224 Humeral_deltopectoral_crest,_projection anteriorly_or_anterolaterally anteromedially,_extending_across_the_anterior_face_of_the_humerus;
{225 Humerus,_strong_bulge_or_tuberosity_(site_for_M._latissimus_dorsi)_close_to_the_lateral_margin_of_the_posterior_surface,_at_approximately_the_level_of_the_distal_tip_of_the_deltopectoral_crest absent present;
{226 Humerus,_anterior_surface_of_distal_lateral_condyle divided_by_a_notch,_forming_two_ridges undivided;
{227 Humerus,_distal-most_part_of_the_posterior_surface_(supracondylar_fossa)_is flat_or_shallowly_concave deeply_concave_between_prominent_lateral_and_medial_vertical_condylar_ridges;
{228 Humeral_distal_condyles,_articular_surface flat_anteroposteriorly_and_restricted_to_distal_portion_of_humerus anteroposteriorly_convex_so_that_it_curves_up_onto_the_anterior_and_pos-_terior_faces_of_the_humerus;
{229 Humeral_distal_articular_surface,_condyles undivided divided;
{230 Radius,_strong_twist_in_axis,_such_that_the_long_axes_of_the_proximal_and_distal_ends_are_not_oriented_in_the_same_plane absent present;
{231 Radius,_well-developed_interosseous_ridge_that_extends_along_most_of_the_radius_length_(at_least_along_the_distal_two-thirds) absent present;
{232 Ulnar_olecranon_process,_development absent_or_only_rudimentary,_i.e.,_projecting_just_above_the_proximal_articulation prominent,_projecting_well_above_proximal_articulation;
{233 Ulna,_articular_surface_of_anteromedial_process_is flat concave_along_its_length;
{234 Ulna,_orientation_of_anteromedial_process flat_or_sloping_downwards_less_than_40? sloping_downwards_at_an_angle_of_at_least_40?_to_the_horizontal;
{235 Ulna,_distal_end prominently_expanded_posteriorly unexpanded;
{236 Carpal_bones,_number three_or_more fewer_than_three;
{237 Carpal_bones at_least_one_carpa_present absent;
{238 Metacarpals,_distal_articular_surfaces extend_onto_dorsal/anterior_surface_of_metacarpal restricted_to_distal_surface_(except_sometimes_in_metacarpal_IV);
{239 Metacarpals,_metacarpal_I_distal_end_mediolateral_axis_orientation approximately_perpendicular_(or_only_gently_bevelled)_to_long_axis_of_shaft bevelled_approximately_20?_proximodistally_with_respect_to_axis_of_shaft;
{240 Metacarpals,_metacarpal_IV_has_a_prominent_proximolateral_projection_that_wraps_around_the_dorsal_(anterior)_face_of_metacarpal_V_(metacar-_pal_IV_often_forms_a_chevron_shape_in_proximal_end_view) absent present;
{241 Manual_digits possess_at_least_some_phalanges have_lost_the_phalanges;
{242 Manual_phalanx_I.1,_shape_in_dorsal_view rectangular wedge-shaped;
{243 Ilium,_preacetabular_process,_orientation anterior anterolateral lateral;
{244 Ilium,_preacetabular_process_orientation lies_in_approximately_vertical_plane turns_laterally_towards_its_ventral_tip_to_form_a_horizontal_portion;
{245 Ilium,_preacetabular_process_shape dorsoventrally_tapers_anteriorly_to_a_point semicir-_cular,_or_rounded_outline,_such_that_it_does_not_continue_to_taper_along_its_anterior-most_portion;
{246 Ilium,_preacetabular_process,_bulge_or_'kink'_on_ventral_margin absent present;
{247 Ilium,_highest_point_on_the_dorsal_margin occurs_level_with_or_posterior_to_the_anterior_margin_of_the_base_of_the_pubic_process occurs_anterior_to_the_anterior_margin_of_the_base_of_the_pubic_process;
{248 Ilium,_pneumatized absent present;
{249 Pubis,_obturator_foramen,_in_lateral_view_is subcircular oval_or_elliptical,_with_long_axis_orientated_in_same_plane_as_long_axis_of_pubis;
{250 Pubis,_anterior_margin_of_distal_end_strongly_concave_in_lateral_view,_such_that_the_distal_end_forms_a_prominent,_anteriorly_expanded_boot absent present;
{251 Ischium,_acetabular_margin,_in_lateral_view flat_or_mildly_concave strongly_concave,_such_that_the_pubic_articular_surface_forms_an_anterodorsal_projection;
{252 Ischium,_symphysis_between_the_ischia terminates_at_the_base_of_the_proximal_plates_(emarginate_distal_to_pubic_articulation) extends_along_the_ventral_edges_of_the_proximal_plates_as_well_as_the_distal_shafts,_so_that_there_is_no_V-shaped_gap_between_the_anterior_ends_of_the_ischia_in_dorsal_view_(no_emargination_distal_to_pubic_articulation);
{253 Ischium,_long-axis_of_shaft,_if_projected_upwards/proximally passes_through_the_lower_part_of_the_acetabular_margin_or_the_upper_part_of_the_pubic_articular_surface_(i.e._it_is_approximately_60??_to_the_horizontal_in_lateral_view) passes_through_the_upper_part_of_the_acetabular_margin_or_even_approaches_the_rim_of_the_iliac_articulation_(i.e._the_shaft_is_at_approximately_80??_to_the_horizon…
{254 Femur,_proximolateral_margin,_above_the_lateral_bulge level_with_or_lateral_to_the_lateral_margin_of_the_distal_half_of_the_shaft medial_to_the_lateral_margin_of_the_distal_half_of_the_shaft;
{255 Femur,_anteroposterior_thickness_of_lateral_margin_of_proximal_third relatively_constant_with_main_body_of_femur narrows_to_form_a_flange-like_trochanteric_shelf,_forming_a_medially_bounding_vertical_ridge_along_the_posterior_surface;
{256 Femur,_proximodistally_elongate_midline_ridge_(linea_intermuscularis_cranialis)_on_anterior_face,_extending_along_most_of_shaft_length absent present;
{257 Femur,_fourth_trochanter not_visible_in_anterior_view visible_in_anterior_view;
{258 Femoral_distal_condyles,_orientation_relative_to_long_axis_of_femoral_shaft bevelled_dorsolaterally_approximately_10?_(tibial_condyle_extends_further_distally_than_fibular_condyle) perpendicular_(tibial_and_fibular_condyles_extend_approximately_the_same_distance_distally) _bevelled_dorsomedially_approximately_10?_(fibular_condyle_extends_further_distally_than_tibial_condyle);
{259 Tibia,_cnemial_crest_projects laterally anteriorly_or_anterolaterally;
{260 Tibia,_lateral_edge_of_proximal_end_forms_a_pinched_out_projection,_posterior_to_cnemial_crest_(the_'second_cnemial_crest'_of_Bonaparte_et_al.,_2000) present absent;
{261 Fibula,_proximal_end_with_anteromedially_directed_crest_extending_into_a_notch_behind_the_cnemial_crest_of_the_tibia absent present;
{262 Fibula,_lateral_muscle_scar_is oval_in_outline formed_from_two_vertically_elongate,_parallel_ridges;
{263 Fibula,_shaft_in_lateral_view straight sigmoidal;
{264 Astragalus,_in_dorsal_(or_proximal)_view rectan-_gular,_with_anteroposterior_lengths_of_medial_and_lateral_margins_subequal_(or_medial_margin_greater) wedge-shaped,_narrowing_antero-_posteriorly_towards_its_medial_end,_such_that_it_has_a_reduced_anteromedial_corner;
{265 Astragalus,_ascending_process does_not_extend_to_the_posterior_margin_of_the_astragalus_(usually_limited_to_anterior_two-thirds_of_astragalus) extends_to_the_posterior_margin_of_the_astragalus;
{266 Astragalus,_laterally_directed_ventral_shelf_underlies_the_distal_end_of_the_fibula present absent;
{267 Astragalus caps_most,_or_all,_of_the_distal_end_of_the_tibia reduced_so_that_medial_edge_of_tibia_is_uncapped;
{268 Astragalus,_posterior_margin_bears_a_tongue-like_projection_posteromedial_to_the_ascending_process,_which_is_separated_from_the_latter_by_a_groove present absent;
{269 Calcaneum present absent;
{270 Calcaneum,_shape_in_proximal_view subcircular subrectangular;
{271 Metatarsals,_metatarsal_I_with_a_prominent_ventrolateral_expansion_along_its_distal_half,_such_that_the_distal_end_expands_further_laterally_than_the_proximal_end absent present;
{272 Metatarsals,_lateral_margin_of_metatarsal_II_in_proximal_view concave straight;
{273 Metatarsals,_metatarsal_II_distal_articular_surface_extends_up_on_to_the_dorsal_surface_(extending_proximally_approximately_25%_of_metatarsal_length_and_most_prominently_along_medial_half) absent present;
{274 Metatarsals,_medial_surface_of_the_proximal_portion_of_metatarsal_IV_concave_(for_reception_of_metatarsal_III) absent present;
{275 Metatarsals,_distal_end_orientation_of_metatarsal_IV perpendicular_to_long_axis_of_bone bevelled_to_face_medially;
{276 Pedal_digit_IV has_at_least_three_phalanges has_two_phalanges_or_fewer;
{277 Pedal_unguals,_tuberosity_on_the_ventral_margin,_along_distal_half absent present;
{278 Osteoderms absent present;
{279 Humerus,_strong_bulge_or_tuberosity_(site_for_M._scapulohumeralis_anterior)_on_the_lateral_margin_of_the_posterior_surface_(usually_visible_in_anterior_view),_approximately_level_with_the_most_prominently_developed_portion_of_the_deltopectoral_crest absent_or_weakly_developed,_and_not_visible_in_anterior_view present,_forms_a_distinct_lateral_bulge_that_interrupts_the_line_of_the_lateral_hum…
{280 Ulna,_posterior_process_of_proximal_end weakly_developed,_so_that_the_proximal_profile_of_the_ulna_is_'V'-shaped_(formed_by_the_anteromedial_and_anterolateral_processes) strongly_developed,_so_that_the_proximal_profile_of_the_ulna_is_?T?-_or_?Y?-shaped,_and_there_is_a_deep_fossa_between_the_anteromedial_and_posterior_processes,_rivalling_the_radial_fossa_in_depth;
{281 Ulna,_shape_of_the_distal_end comma-shaped,_with_tapering_curved_anterior_process_associated_with_an_anteromedial_fossa_for_reception_of_the_radius elliptical_or_oval_in_outline,_with_the_anteromedial_fossa_strongly_reduced_or_absent;
{282 Radius,_profile_of_proximal_end 'D'-shaped_or_elliptical oval_or_subtriangular,_with_marked_tapering_towards_the_medial_process;
{283 Radius,_ridge_or_flange_on_medial_margin,_near_proximal_end,_for_attachment_of_the_M._biceps_brachii_and_M._brachialis_inferior absent_or_very_weakly_developed present,_projecting_beyond_the_medial_margin_of_the_main_radial_shaft;
{284 Radius,_posterior_margin_of_distal_end lacks_condylar-like_processes_and_fossa forms_two_low_rounded_processes_(posteromedial_and_posterolateral),_with_a_shallow_fossa_between_them;
{285 Snout,_shape_in_dorsal_view,_Premaxillary-Maxillary_Index_(PMI) 60%_or_less >60%_to_75% greater_than_75%;
{286 Premaxilla,_shape_of_ascending_process_in_lateral_view convex concave,_with_a_large_dorsal_projection sub-rectilinear_and_directed_posterodorsally;
{287 Maxilla,_anterior_(dentigerous)_portion_of_lateral_surface_excavated_by_dorsoventrally_elongate,_deep_vascular_groove absent present;
{288 Maxilla,_foramen_anterior_to_the_preantorbital_fenestra absent present;
{289 Maxilla,_position_of_external_opening_of_the_preantorbital_fenestra lies_below_antorbital_fenestra lies_anterior_to_antorbital_fenstra,_with_the_posterior_margin_of_the_preantorbital_fenestra_lying_entirely_anterior_to_the_anterior_margin_of_the_antorbital_fenestra;
{290 Maxilla,_preantorbital_fenestra_development weakly_developed,_shallow_fossa_(difficult_to_distinguish_from_posterior_maxillary_foramen) deep,_sharp-lipped_fossa;
{291 Maxilla,_posterior_extent_of_dorsal_(ascending)_process anterior_to,_or_level_with,_posterior_end_of_main_body extending_posterior_to_posterior_end_of_main_body;
{292 Maxilla,_ventral_margin_of_jugal_process reduced_in_dorsoventral_height,_such_that_the_ventral_margin_is_strongly_emarginated_relative_to_the_remainder_of_the_ventral_margin_of_the_maxilla continuous_with_ventral_margin_of_remainder_of_maxilla,_or_very_gently_emarginated;
{293 Maxilla,_contact_with_quadratojugal absent_or_small_(i.e._no_more_than_a_point_contact) extensive;
{294 Jugal,_dorsal_process present absent;
{295 Jugal,_contact_with_ectopterygoid present absent;
{296 Frontal,_anteroposterior_length_to_transverse_width_ratio 1.0_or_greater less_than_1.0 less_than_1.0_and_>_0.5 0.5_or_less;
{297 Frontal,_lateral_margin expands_posteriorly,_orbital_margin_concave_in_dorsal_view unexpanded_posteriorly,_orbital_margin_straight_or_convex_in_dorsal_view;
{298 Frontal,_contribution_to_margin_of_supratemporal_fenestra present absent,_frontal_excluded_from_anterior_margin_of_fenestra_by_a_postorbital-parietal_contact;
{299 External_nares,_position retracted_to_level_of_orbit,_facing_laterally retracted_to_position_between_orbits,_facing_dorsally_or_dorsolaterally;
{300 Lateral_temporal_fenestra,_shape_in_lateral_view taller_than_wide_anteroposteriorly_and_subtriangular_(anteroposteriorly_broader_ventral_margin_and_narrower_dorsal_apex) linear,_slit-like,_crescentic_(longer_anteroposteriorly_than_high_dorsoventrally);
{301 Postorbital,_posterior_(squamosal)_process present_as_a_distinct_process absent;
{302 Parietal,_relative_height_of_suture_with_frontal lies_level_with_or_above_the_dorsal_surfaces_of_the_frontals_and_parietals lies_below_the_dorsal_surfaces_of_the_parietals_and_frontals_(i.e._in_a_deep_transverse_trough);
{303 Parietal,_elevation_of_anterior_margin_creates_a_step-like_curving_crest_transversely,_where_the_parietal_meets_the_frontal absent present;
{304 Pterygoid,_morphology robust_element plate-like,_with_its_three_processes_coplanar;
{305 Pterygoid,_sutural_contact_with_ectopterygoid anteroposteriorly_elongate,_along_the_medial_or_lateral_surface anteroposteriorly_short,_restricted_to_the_anterior_tip_of_the_pterygoid;
{306 Pterygoid,_palatobasal_contact_for_basipterygoid_articulation_with_a_convex,_rocker-like_articular_surface absent present;
{307 Supraoccipital,_longitudinal_groove_along_posterodorsal_surface absent present_(i.e._sagittal_crest_divided_into_two_subparallel_parasagittal_crests_with_central_groove);
{308 Supraoccipital-exoccipital-opisthotic,_paired_facets_for_articulation_with_the_proatlas absent present;
{309 Parasphenoid_rostrum,_cross-sectional_shape triangular transversely_thin,_sheet-like;
{310 Basipterygoid_processes,_shape widely_diverging_at_30?_or_more narrowly_diverging_at_less_than_30?;
{311 Basipterygoid_processes,_orientation_in_lateral_view directed_80?_or_more_to_skull_roof_(normally_perpendicular) angled_less_than_80?_to_skull_roof_(anteroventrally_directed);
{312 Basioccipital,_orientation_of_occipital_condyle_relative_to_the_horizontal_plane_(in_lateral_view_with_supraoccipital_held_in_a_vertical_plane) 60?_or_less greater_than_60?;
{313 Basal_tubera,_angle_of_divergence_in_posterior_view less_than_50? more_than_or_equal_to_50?;
{314 Basisphenoid,_relative_position_of_the_external_opening_for_cranial_nerve_VI lies_ventral,_and_generally_close,_to_the_opening_for_cranial_nerve_III lies_anteroventral_to,_and_more_distant_from,_the_opening_for_cranial_nerve_III;
{315 Basisphenoid,_opening_for_cranial_nerve_VI penetrates_the_pituitary_fossa does_not_penetrate_the_pituitary_fossa;
{316 Basioccipital+exoccipital-opisthotic,_number_of_exits_for_cranial_nerve_XII 2 1;
{317 Basisphenoid,_position_of_the_external_foramen_of_the_internal_carotid_artery lateral_to_basipterygoid_process medial_to_basipterygoid_process;
{318 Dentary,_angle_between_the_long-axis_of_the_anterior_margin_(mandibular_symphysis)_and_the_long-axis_of_the_main_body_of_the_dentary,_in_lateral_view greater_than_90???,_with_the_dorsal_margin_of_the_dentary_extending_further_anteriorly_than_the_ventral_margin approximately_90???,_with_the_dorsal_and_ventral_margins_extending_an_equal_distance_anteriorly greater_than_90??,_with_the_dorsal_ma…
{319 Tooth_crowns,_longitudinal_groove_paralleling_mesial_and_distal_margins_on_the_labial_surface labial_grooves_present absent;
{320 Atlantal_intercentrum,_ventral_margin_of_posterior_surface straight_or_convex concave,_forming_ventrolateral_projections;
{321 Axis,_aEI_(average_elongation_index:_anteroposterior_length_of_centrum_(excluding_articular_ball_if_present)_divided_by_mean_average_value_of_the_mediolateral_width_and_dorsoventral_height_of_posterior_articular_surface_of_centrum) 2.0_or_greater less_than_2.0;
{322 Postaxial_cervical_centra,_pneumatization_of_lateral_surface lateral_pneumatic_opening_occupies_approximately_anterior_two-thirds_of_centrum_or_more reduced_and_restricted_to_less_than_the_anterior_two-thirds_of_the_centrum;
{323 Postaxial_cervical_centra,_midline_notch_on_the_dorsal_margin_of_the_posterior_articular_surface absent present;
{324 Postaxial_anterior_cervical_vertebrae,_prezygapophyses extend_anterior_to_the_anterior_tip_of_the_condyle terminate_level_with_or_posterior_to_the_anterior_tip_of_the_condyle;
{325 Postaxial_anterior_cervical_neural_spines,_orientation_of_posterior_margin_in_lateral_view dorsal_(vertical)_or_anterodorsal posterodorsal;
{326 Middle_cervical_neural_spines,_height_to_arch_height_ratio 2.0_or_lower greater_than_2.0;
{327 Posterior_(usually_just_the_posterior-most)_cervical_neural_arches,_postzygapophyses terminate_at_or_beyond_the_posterior_edge_of_the_centrum terminate_in_front_of_the_posterior_edge_of_the_centrum;
{328 Posterior_cervical_neural_spines,_horizontal,_rugose_ridge_immediately_below_spine_summit_on_lateral_surface absent,_spinodiapophyseal_fossa_fades_out_gradually_dorsally present,_serves_as_distinct_dorsal_edge_of_the_spinodiapophyseal_fossa;
{329 Posteriormost_cervical_and_anteriormost_dorsal_neural_spines,_shape_in_anterior/posterior_view taper_dorsally,_or_mediolateral_width_remains_constant_along_length expand_dorsally,_with_a_strongly_convex_dorsal_margin_(?paddle-shaped?);
{330 Cervical_ribs,_dorsal_surface_of_proximal_portion_of_shaft excavated,_forming_a_longitudinal_groove unexcavated;
{331 Anterior_dorsal_centra,_ventral_keel_on_midline absent present;
{332 Middle-posterior_dorsal_centra,_ventral_surface flat_or_transversely_convex transversely_concave,_between_ventrolateral_ridges;
{333 Middle-posterior_dorsal_centra,_lateral_pneumatic_foramina_divided_by_internal_ridge/s absent present;
{334 Anterior_dorsal_neural_arches,_shape_of_anterior_neural_canal_opening height_greater_than_or_equal_to_width height_is_less_than_width;
{335 Posteriormost_cervical_and_anterior_dorsal_vertebrae,_sTPOL absent present;
{336 Anterior-middle_dorsal_neural_arches,_zygapophyseal_articulation_angle between_horizontal_and_less_than_40?_to_the_horizontal strongly_dorsomedially_oriented_(40?_or_more);
{337 Middle-posterior_dorsal_neural_arches,_neural_canal_in_anterior_view entirely_surrounded_by_the_neural_arch enclosed_in_a_deep_fossa_in_the_dorsal_surface_of_the_centrum_(i.e._much_of_the_canal_is_enclosed_laterally_by_pedicels_that_are_part_of_the_centrum_rather_than_the_neural_arch);
{338 Middle-posterior_dorsal_neural_arches,_position_of_parapophysis posterior_to_the_vertical_plane_defined_by_the_anterior_margin_of_the_centrum_(excluding_any_convex_articular_condyle) level_with,_or_anterior_to,_the_vertical_plane_defined_by_the_margin_of_the_centrum_(excluding_any_convex_articular_condyle);
{339 Middle-posterior_dorsal_neural_arches,_anterior_centradiapophyseal_lamina_(ACDL) absent present;
{340 Posterior_dorsal_neural_arches,_zygapophyseal_articulation_angle_relative_to_horizontal_line less_than_30?,_usually_close_to_horizontal steeply_oriented,_30?_or_greater;
{341 Middle-posterior_dorsal_neural_spines_(single,_not_bifid),_SPRLs remain_separate_or_converge_at_about_spine_midheight_(or_above)_to_form_a_dorsally_restricted_median_composite_lamina_(SPRF_well-developed_and_occupies_the_ventral_half_of_the_anterior_spine_surface) SPRLs,_if_present,_are_short_and_merge_into_the_PRSL_close_to_the_base_of_the_spine_(the_PRSL_may_extend_between_the_bases_of_the…
{342 Middle-posterior_dorsal_neural_spines,_postspinal_lamina does_not_extend_ventral_to_the_neural_spine extends_ventral_to_the_neural_spine,_beyond_the_postzygapophyseal_articular_surfaces;
{343 Middle_and_posterior_dorsal_vertebrae,_SPDL,_morphology single divided;
{344 Middle-posterior_dorsal_neural_spines,_SPDL_bifurcates_at_its_dorsal_end_to_create_a_SPDL-F absent present;
{345 Sacrum,_ratio_of_mediolateral_width_across_sacral_vertebrae_and_ribs_(taken_at_midlength_on_the_coossified_sacrum)_to_average_length_of_a_sacral_centrum less_than_4.0 4.0_or_higher;
{346 Sacral_centra,_ratio_of_mediolateral_width_of_middle_sacral_centra_to_first_and_last_sacral_centra approximately_constant,_ratio_less_than_1.3 1.3_or_greater;
{347 Sacral_neural_spines,_all_fused,_forming_a_dorsal_platform absent present;
{348 First_caudal_centrum,_anterior_articular_face_shape flat_or_concave convex;
{349 Anterior-?middle_caudal_centra_(excluding_Cd1),_comparison_of_anterior_and_posterior_articular_faces_of_amphicoelous_centra anterior_face_more_concave_than_posterior_one,_or_these_two_faces_are_equally_concave posterior_face_more_deeply_concave_than_anterior_face;
{350 Middle_caudal_centra_with_convex_posterior_articular_surface,_condyle_dorsally_displaced absent present;
{351 Anteriormost_caudal_neural_arches,_prezygapophyses_curve_downwards_('droop')_at_their_distal_ends absent present;
{352 Anterior_caudal_neural_spines,_anterior_expansion_of_lower_portion_of_spinoprezygapophyseal_lamina_(SPRL) absent present;
{353 First_caudal_rib,_subtriangular_process_projects_posteriorly_at_approximately_midlength absent present;
{354 Anteriormost_caudal_ribs,_tubercle_on_dorsal_surface_at_approximately_midlength absent present;
{355 Anterior-middle_chevrons,_articular_facet_surface flat_or_anteroposteriorly_convex divided_into_anterior_and_posterior_facets_by_a_furrow;
{356 Anterior-middle_chevrons,_posteroventrally_directed_ridge_or_bulge_on_lateral_surface_of_distal_half_of_proximal_ramus absent present;
{357 Scapula,_ventrolateral_margin_of_acromion,_anteroposteriorly_concave_region_posterior_to_glenoid,_followed_by_a_flattened_area absent present;
{358 Scapular_blade,_ridge_on_medial_surface,_close_to_junction_with_acromial_plate_and_near_dorsal_margin absent present;
{359 Scapular_blade,_orientation_of_blade_long-axis_with_respect_to_coracoid_articulation more_than_70?_(usually_approximately_perpendicular) 70?_or_less;
{360 Coracoid,_glenoid does_not_expand_strongly_laterally_relative_to_the_lateral_surface_of_the_coracoid expands_prominently_laterally_and_curves_dorsolaterally_so_that_part_of_the_glenoid_articular_surface_can_be_seen_in_lateral_view;
{361 Sternal_plate,_shape_of_posterior_margin_in_dorsal/ventral_view convex straight;
{362 Sternal_plate,_anteroposteriorly_directed_ridge_on_ventral_surface,_at_the_anterior_end absent present;
{363 Humerus,_proximal_margin_in_anterior/posterior_view straight_or_convex sinuous,_as_a_result_of_a_prominently_developed_process_(attachment_site_for_M._supracoracoideus)_on_the_lateral_margin_of_the_proximal_end;
{364 Humerus,_proximal_end expands_laterally_relative_to_the_shaft,_giving_the_humerus_an_hourglass_outline_in_anterior_view asymmetrical,_with_no_expansion_of_lateral_margin_relative_to_shaft;
{365 Humerus,_humeral_head_forms_a_prominent_subcircular_process_on_the_posterior_surface_of_the_proximal_end absent present;
{366 Humerus,_prominent_vertical_ridge_extends_along_the_lateral_margin_of_the_posterior_surface,_from_the_proximolateral_corner_to_approximately_the_level_of_the_deltopectoral_crest_(this_ridge_defines_the_lateral_margin_of_the_lateral_triceps_fossa_and_causes_this_fossa_to_be_much_deeper_than_the_medial_one) absent present;
{367 Humerus,_tuberosity_for_attachment_of_the_M._coracobrachialis_on_the_anterior_surface_of_the_proximal_third absent present;
{368 Humerus,_deltopectoral_crest,_mediolateral_thickness_of_anterior_attachment_surface approximately_constant_along_length distal_half_mediolaterally_expanded_relative_to_proximal_half_(often_doubling_in_thickness);
{369 Humerus,_ratio_of_maximum_mediolateral_width_of_distal_end_to_proximodistal_length 0.30_or_greater less_than_0.30;
{370 Radius,_beveling_of_distal_end_relative_to_long-axis_of_shaft restricted_to_lateral_half extends_across_the_entire_distal_end;
{371 Ulna,_angle_between_long-axes_of_anteromedial_and_anterolateral_processes_in_proximal_end_view 80?_or_greater_(usually_approximately_a_right-angle) less_than_80?_(acute);
{372 Metacarpals,_longest_metacarpal_to_radius_proximodistal_length_ratio less_than_0.50 0.50_or_greater;
{373 Metacarpals,_metacarpal_II,_ratio_of_minimum_transverse_width_of_shaft_to_metacarpal_length 0.2_or_higher less_than_0.2;
{374 Metacarpals,_metacarpal_III longest_metacarpal shorter_than_at_least_one_other_metacarpal;
{375 Metacarpals,_metacarpal_IV,_distal_end_profile subrectangular possesses_small_pointed_lateral_and_medial_projections_such_that_the_dorsal_margin_is_longer_than_the_ventral_margin,_producing_a_dorsoventrally_compressed_hexagonal_or_trapezoidal_outline;
{376 Metacarpals,_metacarpal_V,_ratio_of_proximal_end_long_axis_diameter_to_that_of_metacarpal_I less_than_1.0 1.0_or_greater;
{377 Metacarpals,_metacarpal_V,_ratio_of_proximal_end_long_axis_diameter_to_that_of_metacarpal_IV equal_or_smaller larger_than_that_for_metacarpal_IV;
{378 Metacarpals,_metacarpal_V_with_a_medially_biased_flange-like_swelling_along_proximal_half_of_ventral_surface absent present;
{379 Ilium,_ratio_of_dorsoventral_height_of_iliac_blade_above_pubic_peduncle_to_anteroposterior_length_of_ilium less_than_0.35 0.35_or_greater;
{380 Ilium,_projected_line_(chord)_connecting_articular_surfaces_of_ischiadic_and_pubic_processes passes_ventral_to_ventral_margin_of_postacetabular_portion_of_ilium passes_through_or_dorsal_to_ventral_edge_of_postacetabular_portion_of_ilium;
{381 Ilium,_orientation_of_the_pubic_peduncle_with_respect_to_the_long_axis_of_the_ilium anteriorly_deflected perpendicular;
{382 Ilium,_protuberance_on_the_lateral_surface_of_the_ischiadic_articulation absent present;
{383 Pubis,_proximodistally_oriented_ridge_on_lateral_surface_of_blade,_separated_from_the_anterior_margin_of_the_pubis_by_a_longitudinal_groove absent present;
{384 Pubis,_distal_end_transversely_expanded_along_lateral_surface_relative_to_shaft present absent;
{385 Ischium,_iliac_articular_surface,_anteroposterior_length_to_mediolateral_width_ratio 1.0_or_greater less_than_1.0;
{386 Ischium,_ridge_(for_attachment_of_M._flexor_tibialis_internus_III)_on_lateral_surface_of_the_lower_part_of_the_proximal_plate/proximal_portion_of_shaft,_close_to_the_posterior/dorsal_margin_of_ischium associated_with_parallel_groove,_posterior/dorsal_to_ridge groove_absent;
{387 Femur,_femoral_head,_projection directed_medially directed_dorsomedially;
{388 Femur,_ratio_of_mediolateral_breadth_of_tibial_condyle_to_breadth_of_fibular_condyle greater_than_0.8 0.8_or_less;
{389 Femur,_shape_of_distal_condyles articular_surface_restricted_to_distal_portion_of_femur expanded_onto_anterior_portion_of_femoral_shaft;
{390 Tibia_to_femur_length_ratio less_than_0.6 0.6_or_greater;
{391 Fibula,_articular_surface_of_lateral_trochanter not_visible_in_anterior_view visible_in_anterior_view;
{392 Fibula,_distal_end_mediolateral_width_to_anteroposterior_width_ratio 0.8_or_less greater_than_0.8;
{393 Fibula,_distal_end_profile elliptical_or_semicircular_(with_a_straight_medial_margin) subtriangular_(with_a_rounded_or_sharper_apex_projecting_laterally_or_anterolaterally_where_flattened_anterolateral_and_posterolateral_margins_meet);
{394 Metatarsals,_metatarsal_V,_proximal_end dorsoventrally_expanded_relative_to_shaft,_with_a_domed_dorsal_margin not_expanded_relative_to_shaft;
{395 Metatarsals,_metatarsal_V,_tubercle_or_ridge_on_ventral_surface,_at_approximately_midlength,_equidistant_from_the_medial_and_lateral_margins absent present;
{396 Pedal_digit_I,_proximal_articular_surface_of_ungual_(phalanx_I-2) perpendicular_to_long_axis_of_ungual bevelled_so_that_the_proximal_articular_surface_faces_proximolaterally_and_thus_lies_at_a_distinct_angle_to_the_long_axis_of_the_ungual;
{397 Basioccipital,fossa_on_lateral_surface,_extending_from_base_of_occipital_condyle_to_base_of_basal_tubera absent present;
{398 Basicranium,_cranial_nerve_opening_II_(opticforamen) single_opening medially_divided_to_form_two_foramina;
{399 Surangular,_anterior_foramen absent present;
{400 Splenial,_position_of_anterior_end_relative_to_mandibular_symphysis posterir_to_symphysis participates_in_symphysis;
{401 Teeth,_D-shaped_crown_morphology_in_labial/lingual_view narrows_mesiodistally_along_its_apical_third narrows_mesiodistally_along_its_apical_half,_giving_it_a_'heart'-shaped_outline;
{402 Middle-posterior_cervical_neural_arches,_vertical_midline_lamina_(part_of_the_interprezygapophyseal_lamina_)_divides_the_centroprezygapophyseal_fossa_(CPRF)_into_two_fossae absent present;
{403 Middle-posterior_cervical_neural_arches,_vertical_midline_lamina_(part_of_the_interpostzygapophyseal_lamina_)_divides_the_centropostzygapophyseal_fossa_(CPOF)_into_two_fossae absent present;
{404 Middle_cervical_neural_spines,_lateral_fossa_at_the_base_of_the_prezygapophyseal_process_bounded_by_SPRL,_PRDL_and_PODL absent present;
{405 Middle_and_posterior_cervical_vertebrae,_SDF,_pierced_by_several_coels absent present;
{406 Cervical_ribs,_anterior_projection_extends_beyond_anterior_margin_of_centrum_(including_condyle) present absent;
{407 Second_sacral_vertebrae,_transverse_process,_contribution_from_first_sacral_vertebra absent present;
{408 Anteriormost_caudal_centra,_ACDL absent,_or_represented_by_no_more_than_a_faint_ridge present,_well_defined_or_sheet-like;
{409 Anterior-middle_caudal_neural_arches,_spinopostzygapophyseal_lamina_(SPOL)_shape:_SPOL_grades_smoothly_toward_postzygapophyses SPOL_grades_smoothly_toward_postzygapophyses SPOL_abruptly_ends_near_the_anterior_margin_of_the_postzygapophyseal_facet,_and_postzygapophyses_sharply_set_off_from_neural_spine,_often_projecting_as_distinct_processes;
{410 Anterior-middle_caudal_neural_arches,_anteroposteriorly_oriented_ridge_and_fossa_('shoulder')_between_prezygapophyses_and_postzygapophyses absent present;
{411 Radius,_proximal_to_distal_end_anteroposterior_length_ratio 0.5_or_greater less_than_0.5;
{412 Manus,_arc_of_a_circle_covered_by_the_proximal_ends_of_the_metacarpals_in_articulation <180? >180?_(usually_close_to_270?),_forming_a_'tubular'_manus;
{413 Carpal_bones,_distal_carpal_mediolateral_width_to_anteroposterior_length_ratio less_than_1.4 1.4_or_greater;
{414 Metacarpal_III,_maximum_mediolateral_width_to_dorsoventral_height_of_the_proximal_end_ratio less_than_1.3 1.3_or_greater;
{415 Tibia,_tubercle_('tuberculum_fibularis')_on_posterior_(internal)_face_of_cnemial_crest absent present;
{416 Posterior_cervical_neural_arches,_spinodiapophyseal_fossa,_at_the_base_of_lateral_surface_of_neural_spine absent_or_shallow_fossa deep_fossa;
{417 Posterior_cervical_neural_spines,_dorsal_half_laterally_expanded_as_a_result_of_expansion_of_the_lateral_lamina_(spinodiapophyseal_lamina?) absent present;
{418 Anteriormost_caudal_neural_spines,_medial_spinoprezygapophyseal_laminae_(mSPRLs)_merge_into_the_prespinal_lamina_(PRSL)_close_to_the_base_of_the_spine absent present;
{419 Metacarpals,_metacarpal_V,_dorsomedial_margin_of_distal_third_forms_a_prominent_ridge_or_flange absent present;
{420 Metatarsals,_ratio_of_metatarsal_III_to_metatarsal_I_proximodistal_length 1.3_or_greater less_than_1.3;
{421 Metatarsals,_ratio_of_metatarsal_III_to_metatarsal_IV_proximodistal_length 1.0_or_greater less_than_1.0;
{422 Pedal_digit_III,_number_of_phalanges three_or_more two_or_fewer;
{423 Premaxilla,_external_surface_bears_anteroventrally_orientated_vascular_grooves_originating_from_an_opening_in_the_maxillary_contact absent_or_faint present_and_strongly_developed;
{424 Subnarial_foramen_and_anterior_maxillary_foramen,_relative_position well_distanced_from_one_another_(distance_equals_several_subnarial_foramen_diameters) separated_by_narrow_bony_isthmus_(distance_equals_approximately_one_subnarial_foramen_diameter);
{425 Jugal,_contribution_to_antorbital_fenestra absent present,_but_small,_bordering_less_than_one-third_its_perimeter present_and_large,_bordering_approximately_one-third_or_more_of_its_perimeter;
{426 Prefrontal,_anterior_portion_of_medial_margin_curves_anteromedially_to_clasp_the_anterolateral_corner_of_the_frontal_between_itself_and_the_posterior_process_of_the_prefrontal absent present;
{427 Frontals,_midline_contact_(symphysis) patent_suture fused_in_adult_individuals;
{428 Frontal,_shape_of_suture_with_nasal_in_dorsal_view straight_or_slightly_bowed_anteriorly V-shaped,_pointing_posteriorly;
{429 Frontal,_dorsal_surface without_paired_grooves grooves_present,_usually_facing_anterodorsally_and_extending_on_to_nasal;
{430 Parietal,_suture_with_exoccipital-opisthotic linear,_gently_curved sinuous_(two_broad_subtri-_angular_processes_from_the_parietal_invade_the_exoc-_cipital-opisthotic) suture_not_visible_because_of_co-ossification;
{431 Postparietal_foramen absent present;
{432 Supratemporal_fenestra present,_relatively_large almost_closed_or_absent;
{433 Quadratojugal,_angle_between_anterior_and_dorsal_processes_in_lateral_view less_than_or_equal_to_90?,_so_that_the_quadrate_shaft_is_directed_dorsally greater_than_90?_(usually_approaching_130?),_so_that_the_quadrate_shaft_slants_posterodorsally;
{434 Squamosal,_anterior_extent restricted_to_postorbital_region extends_well_past_posterior_margin_of_orbit extends_beyond_anterior_margin_of_orbit;
{435 Squamosal,_posteroventral_margin smooth,_without_ventral_projection with_prominent,_ventrally_directed_'prong';
{436 Pterygoid,_shape_of_palatine_ramus_in_lateral_view straight,_at_level_of_dorsal_margin_of_quadrate_ramus stepped,_dorsal_margin_of_the_palatine_ramus_is_raised_above_the_level_of_the_dorsal_margin_of_the_quadrate_ramus;
{437 Supraoccipital,_sagittal_nuchal_crest diminishes_strongly_in_prominence_ventrally,_so_that_it_barely_reaches_the_dorsal_margin_of_the_foramen_magnum prominent_throughout_its_length,_so_that_it_reaches_the_dorsal_margin_of_the_foramen_magnum_as_a_prominent_posterior_projection;
{438 Exoccipital,_dorsolateral_margin_in_posterior_view,_spur_of_bone_curves_dorsolaterally_and_then_ventrolaterally_to_form_the_dorsomedial_margin_of_the_post-temporal_fenestra absent present;
{439 Exoccipital,_small,_deep,_horizontally_oriented_groove_immediately_lateral_to_each_of_the_proatlantal_facets_(where_present) absent present;
{440 Crista_prootica_(otosphenoidal_ridge),_'leaf'-like_dorsolaterally_directed_process_near_the_base_of_the_basipterygoid_process absent present;
{441 Basisphenoid,_area_between_the_basipterygoid_processes_and_parasphenoid_rostrum is_a_mildly_con-_cave_subtriangular_region forms_a_deep_slot-like_cavity_that_passes_posteriorly_between_the_bases_of_the_basipterygoid_processes;
{442 Basal_tubera,_relative_prominence anteroposterior_width_is_approximately_33%,_or_more,_of_dorsoventral_height_of_the_tubera_(such_tubera_are_distinct_projections_from_the_basipterygoid) sheet-like,_anteroposterior_width_is_less_than_33%_(normally_around_20%)_of_the_dorsoventral_height_of_the_tubera_(such_tubera_are_reduced_to_slight_swellings_on_the_ventral_surface_of_the_basipterygoid);
{443 Basal_tubera,_shape_of_posterior_face convex flat_or_slightly_concave;
{444 Basal_tubera,_long-axes_of_their_free_distal_tips_in_ventral_view subparallel_to_each_other_and_extending_transversely_with_respect_to_the_long-axis_of_the_basicranium long-axis_of_each_tuberal_tip_directed_posteromedially,_creating_a_'V'-shape_pointing_towards_the_occipital_condyle;
{445 Basal_tubera,_ventrolateral_tip_of_each_basal_tuber_projects_anteriorly,_giving_its_free_distal_surface_an_'L'-shaped_profile_in_ventral_view absent present;
{446 Basisphenoid-quadrate_contact absent present_(posterior_surface_of_basal_tubera_bordered_laterally_and_ventrally_by_a_raised_lip) present;
{447 Basipterygoid_processes,_distal_end_trans-_verse_expansion absent_(distal_end_transverse_width_is_subequal_to,_or_less_than,_the_transverse_width_at_the_midlength_of_the_process) expanded_(marked_and_rapid_transverse_expansion_close_to_the_distal_end);
{448 Dentary,_anteroventral_margin_shape_in_medial/lateral_view gently_rounded sharply_projecting_triangular_process_or_?chin?;
{449 Dentary,_depth_of_anterior_end maintains_dorsoventral_height_anteriorly,_or_increases_only_slightly_(i.e._ratio_of_height_of_dentary_at_anterior_end_to_height_of_dentary_at_midlength_is_1.2_or_lower) increases_in_dorsoventral_height_anteriorly_(i.e._ratio_of_height_of_dentary_at_anterior_end_to_height_of_dentary_at_midlength_is_higher_than_1.2);
{450 Dentary,_tuberosity_on_labial_surface_near_symphysis absent present;
{451 Dentary,_shape_of_tooth_row_in_dorsal_view follows_curvature_of_rest_of_the_dentary bows_outward_relative_to_rest_of_the_dentary;
{452 Teeth,_number_of_replacement_teeth_per_alveolus three_or_fewer four_or_more;
{453 Tooth_crowns,_enamel_thickness,_asymmetric_labiolingually absent present;
{454 Atlantal_intercentrum,_foramen_on_ventral_surface,_close_to_the_posterior_margin_(between_the_posterior_ventrolateral_processes) absent present;
{455 Postaxial_cervical_centra,_ridge_dividing_lateral_pneumatic_foramen not_confluent_with_lateral_surface_of_remainder_of_centrum confluent_with_lateral_surface_of_remainder_of_centrum,_dorsal_and_ventral_to_foramen;
{456 Postaxial_cervical_centra,_small_fossa_on_posteroventral_corner_of_lateral_surface absent shallow,_anteroposteriorly_elongate_fossa_present,_posteroventral_to_main_lateral_pneumatic_opening;
{457 Anterior_cervical_centra,_paired_pneumatic_fossae_on_anterior_part_of_ventral_surface absent present;
{458 Anterior_cervical_(unbifurcated)_neural_spines,_prespinal_lamina absent present;
{459 Middle_cervical_neural_spines,_orientation_of_anterior_margin_in_lateral_view vertical_or_sloping_posterodorsally anteriorly_inclined;
{460 Middle_cervical_neural_spines,_angle_between_PODL_and_SPOL_in_lateral_view acute,_less_than_85?_(usually_close_to_45?) 85?_or_more_(usually_90?);
{461 Posterior_cervical_neural_spines,_sharplipped_dorsoventrally_elongate_coel_on_lateral_surface,_located_in_anterior_part_of_SDF absent present;
{462 Posterior_cervical_and/or_anterior_dorsal_bifid_neural_spines,_morphology_of_metapophyses_in_anterior_view widely_diverging narrow,_parallel_to_converging;
{463 Cervical_ribs,_distal_blade single bifurcates_into_dorsal_and_ventral_processes;
{464 Anterior-middle_cervical_ribs,_tuberculum_in_lateral_view nearly_vertical oriented_posterodorsally;
{465 Dorsal_centra,_anteroposterior_length_(excluding_articular_condyle) increases_or_remains_approximately_the_same_along_the_sequence shortens_from_anterior_to_posterior_dorsal_vertebrae;
{466 Anteriormost_dorsal_diapophyses,_fossa_on_anterior_surface,_close_to_distal_end absent present;
{467 Anteriormost_dorsal_neural_spines,_epipophyses absent present;
{468 Anteriormost_dorsal_neural_spines,_height_relative_to_spinopostzygapophyseal_laminae_(and_epipophyses,_where_present) project_well_beyond_SPOLs approximately_level_with_SPOLs;
{469 Dorsal_neural_spines_(excluding_anteriormost_dorsal_vertebrae),_ventral_portion_of_spinoprezygapophyseal_lamina_(SPRL) contacts_the_prezygapophysis contacts_the_diapophysis_following_'lamina_capture';
{470 Dorsal_neural_spines,_spinodiapophyseal_webbing laminae_follow_curvature_of_neural_spine_and_diapophysis_in_anterior_view laminae_?festooned?_from_spine,_dorsal_margin_does_not_closely_follow_shape_of_neural_spine_and_diapophysis;
{471 Middle_and_posterior_dorsal_neural_arches,_paired,_sharp-lipped_fossae_within_arch_fossa,_dorsolateral_to_neural_canal_and_medial_to_CPRLs/CPOLs absent present_as_shallow_excavations present_and_extend_anteroposteriorly_throughout_the_neural_arch_as_foramina;
{472 Middle_and_posterior_dorsal_neural_arches,_centroprezygapophyseal_lamina_(CPRL) single,_undivided bifurcates_(or_excavated)_toward_upper_end,_forming_a_centroprezygapophyseal_lamina_fossa_;
{473 Middle_and_posterior_dorsal_neural_arches,_shape_of_centropostzygapophyseal_lamina_(CPOL) single divided,_left_and_right_medial_CPOLs_uniting_beneath_hyposphene,_lateral_CPOLs_extending_towards_the_anterior_part_of_each_postzygapophysis_and/or_merging_into_the_posterior_face_of_the_PCDL;
{474 Middle_and_posterior_dorsal_neural_arches,_morphology_of_prezygapophyses separated_from_each_other_by_a_gap_or_TPRL_on_the_midline confluent;
{475 Middle_and_posterior_dorsal_neural_arches,_prezygoparapophyseal_lamina_(PRPL) absent present;
{476 Posterior_dorsal_neural_arches,_parapophysis_position ventral_to_or_level_with_the_prezygapophysis dorsal_to_the_prezygapophysis;
{477 Middle_and_posterior_dorsal_vertebrae,_accessory_hyposphenal_lamina absent present;
{478 Middle-posterior_dorsal_transverse_pro-_cesses,_anterior_surface_excavated_by_a_mediolaterally_elongate,_channel-like_fossa_or_fenestra_(laterodiapo-_physeal_fossa) absent present;
{479 Middle-posterior_dorsal_neural_spines,_shape_in_anterior/posterior_view rectangular_through_most_of_length ?petal?-shaped,_expanding_transversely_through_75%_of_its_length_and_then_tapering;
{480 Middle_and_posterior_dorsal_neural_spines,_accessory_lamina_on_lateral_surface,_extending_posterodorsally_from_the_spinoprezygapophyseal_lamina_to_the_spinopostzygapophyseal_lamina absent present;
{481 Middle_and_posterior_dorsal_neural_spines,_divided_SPOL bifurcates_a_short_distance_above_the_postzygapophysis divided_into_lateral_and_medial_branches_throughout_its_length;
{482 Middle_and_posterior_dorsal_neural_spines,_lateral_spinopostzygapophyseal_lamina_(lSPOL) extends_to_posterolateral_margin_of_spine does_not_reach_lateral_margin_of_the_spine,_because_it_fades_out_on_the_posterior_surface_or_extends_dorsomedially_to_contact_the_postspinal_lamina_(i.e._forms_a_second_medial_SPOL);
{483 Middle_and_posterior_dorsal_neural_spines,_spinoparapophyseal_lamina_(SPPL) absent present;
{484 Posterior_dorsal_neural_spines,_ratio_of_mediolateral_width_to_anteroposterior_length_(at_base) less_than_1.0_(longer_than_wide) 1.0_or_greater_(wider_than_long);
{485 Posterior_dorsal_and/or_sacral_neural_spines,_dorsoventral_height_to_centrum_length_ratio 2.0_or_greater less_than_2.0;
{486 Thoracic_ribs,_area_between_capitulum_and_tuberculum,_on_the_posterior_surface_at_the_base_of_the_rib_head flat oblique_ridge_connects_the_medial_and_lateral_edges;
{487 Sacral_neural_spines,_lateral_surface_anterior_and_posterior_to_SPDL unbroken_bone_surface excavated_by_numerous_foramina;
{488 Anterior_caudal_centra,_anteroposterior_length subequal_along_first_20_vertebrae increasing_in_length_by_a_factor_of_1.5_or_greater_over_first_20_vertebrae;
{489 Anteriormost_caudal_centra,_anterior_centrodiapophyseal_lamina_(ACDL) single divided;
{490 Anteriormost_caudal_neural_arches,_postzygodiapophyseal_lamina_(PODL) absent present;
{491 Anteriormost_caudal_neural_arches,_centroprezygapophyseal_fossa_(CPRF)_between_dorsal_margin_of_anterior_neural_canal_opening_and_below_interprezygapophyseal_lamina_(TRPL) absent present;
{492 Anterior_caudal_neural_arches,_prezygapophyseal_midline_?boss?_ventral_to_prezygapophyses absent present;
{493 Anterior_caudal_neural_spines,_shape single slightly_bifurcate;
{494 Anterior_caudal_neural_spines,_dorsal_margin_in_lateral_view flat_or_convex concave;
{495 Anterior_caudal_neural_spines,_SPRL absent,_or_restricted_to_the_anterolateral_margin_of_the_spine present,_extending_onto_lateral_aspect_of_neural_spine;
{496 Anterior_caudal_neural_spines,_lateral_lamina absent present;
{497 Anterior_caudal_neural_spines,_lateral_margin_of_lateral_lamina retains_the_same_anteroposterior_width_along_its_length expands_anteroposteriorly_towards_its_dorsal_end;
{498 Anterior_caudal_neural_spines,_elliptical_depression_between_lateral_lamina_and_spinopostzyapophyseal/postspinal_lamina_on_lateral_neural_spine absent present;
{499 Anterior_caudal_neural_spines,_triangular_lateral_processes absent present;
{500 Anteriormost_caudal_ribs_(excluding_the_first),_distal_tip_ventrally_deflected,_such_that_the_ventral_margin_of_the_caudal_rib_is_strongly_concave_in_an-_terior/posterior_view absent present;
{501 Anteriormost_caudal_ribs,_orientation_of_ventral_surface_in_anterior/posterior_view lateral_(less_than_30?_to_the_horizontal_plane) dorsolateral_(at_30?_or_more_to_the_horizontal_plane,_typically_40?50??);
{502 Anteriormost_caudal_ribs,_anterior_surface unexcavated excavated,_forming_a_sharp-lipped_fossa_or_foramen;
{503 Anteriormost_caudal_ribs,_excavated_anterior_surface_internally_subdivided_by_subvertical_ridges absent present;
{504 Anterior_caudal_ribs,_position situated_on_the_centrum_and_arch restricted_to_the_neural_arch_and_dorsal_margin_of_centrum;
{505 Middle_caudal_centra,_ventral_longitudinal_hollow absent present;
{506 Middle_caudal_centra,_distinct_ventrolateral_ridges,_extending_the_full_length_of_the_centrum absent present;
{507 Middle_caudal_centra,_articular_surface_shape cylindrical_(ventral_and_lateral_surfaces_merge_smoothly_into_each_other) subtriangular,_with_transversely_wide_ventral_margin;
{508 Middle_caudal_centra,_lateral_pneumatic_openings absent_or_present_as_shallow_fossa present,_with_sharply_defined_margins;
{509 Scapula,_anteroposterior_length_of_acromion_to_total_scapula_length_ratio less_than_0.4 0.4_to_<_0.5 0.5_or_greater;
{510 Scapula,_posteriorly_directed_hook-like_acromion_process,_separated_from_the_remaining_dorsal_margin_of_the_acromion_by_a_concavity absent present;
{511 Scapula,_acromial_ridge absent,_or_only_very_weakly_developed present_and_well-developed,_so_that_a_clear_ridge_is_present_and_defines_the_posterior_margin_of_a_distinct_fossa_on_the_lateral_surface_of_the_acromion;
{512 Scapula,_bulge-like_muscle_scar_on_medial_surface,_at_approximately_midheight,_just_distal_to_the_junction_between_the_acromion_and_scapular_blade absent present;
{513 Scapula,_ratio_of_anteroposterior_length_to_minimum_blade_dorsoventral_height 5.5_or_higher less_than_5.5;
{514 Scapula,_highest_point_of_the_dorsal_margin_of_the_blade lower_than_the_dorsal_margin_of_the_proximal_end at_the_same_height_as_the_dorsal_margin_of_the_proximal_end_or_higher;
{515 Humerus,_angle_between_long-axes_of_proximal_and_distal_articular_surfaces 30?_or_less_(proximal_and_distal_end_long-axes_lie_in_approximately_the_same_plane) twisted_through_an_angle_of_30?_or_more_(usually_more_than_40?);
{516 Humerus,_distal_condyles extend_the_same_distance_distally,_or_lateral_distal_condyle_extends_further_distally_than_medial_distal_condyle distal_end_bevelled_as_a_result_of_the_medial_distal_condyle_extending_further_distally_than_the_lateral_condyle;
{517 Humerus,_lateral_margin_in_distal_view deflected_such_that_it_faces_entirely_posterolaterally flat_(facing_laterally)_or_convex;
{518 Manual_phalanx_I-1,_lapet-like_projection_from_proximodorsal_margin,_overhanging_proximal_articular_surface present absent;
{519 Ilium,_profile_of_dorsal_margin_in_lateral_view gently_convex,_with_a_nearly_straight_portion_centrally strongly_convex_throughout_its_length,_following_an_arc_of_a_circle;
{520 Pubis,_proximal_surface_and_proximal_third_of_anterior_margin,_in_lateral_view meet_at_an_acute_angle meet_at_a_right_angle;
{521 Pubis,_development_of_ambiens_process absent_or_small_and_confluent_with_anterior_margin_of_pubis prominent,_projecting_anteriorly;
{522 Pubis,_ambiens_process_ventral_(distal)_surface_in_lateral_view flat_or_convex concave_so_that_the_ambiens_process_is_'hooked?;
{523 Pubis,_obturator_foramen entirely_ringed_by_bone open_posteriorly;
{524 Pubis,_distal_end,_expands_anteriorly_and_posteriorly_(approximately_equally) absent present;
{525 Ischium,_iliac_peduncle_in_lateral_view straight_or_widening_in_smooth_curve_distally narrow,_with_distinct_'neck';
{526 Ischium,_acetabular_articular_surface maintains_approximately_the_same_transverse_width_throughout_its_length transversely_narrower_in_its_central_portion_and_strongly_expanded_as_it_approaches_the_iliac_and_pubic_articulations;
{527 Ischium,_angle_formed_between_the_long_axis_of_the_shaft_and_the_acetabular_line_(i.e._the_straight_line_from_the_anterodorsal_corners_of_the_iliac_and_pubic_peduncles)_in_lateral_view 80?_or_greater less_than_80?;
{528 Ischium,_dorsoventral_height_of_pubic_articulation less_than_or_equal_to_the_anteroposterior_length_of_the_proximal_plate greater_than_the_anteroposterior_length_of_the_proximal_plate;
{529 Ischium,_ridge_(for_attachment_of_M._flexor_tibialis_internus_III)_on_lateral_surface_of_the_lower_part_of_the_proximal_plate/proximal_portion_of_shaft,_close_to_the_posterior/dorsal_margin_of_ischium_-_2 transversely_rounded_throughout_its_length thin_and_sharp;
{530 Ischium,_ventral_margin_of_proximal_plate_in_lateral_view flat_along_its_length has_a_ventral,_subtriangular_projection_at_its_anterior_end;
{531 Ischium,_shape_of_distal_shaft_in_transverse_cross-section triangular,_depth_of_ischial_shaft_increases_medially blade-like,_medial_and_lateral_depths_subequal;
{532 Ischium,_morphology_of_conjoined_distal_ends 'V'-shaped,_forming_an_angle_of_90?_or_less_(usually_approximately_50?)_with_each_other forming_an_angle_of_more_than_90?_(typically_flat,_nearly_coplanar);
{533 Femur,_fourth_trochanter present_as_low_rounded_ridge greatly_reduced_so_that_it_is_virtually_absent;
{534 Femur,_ratio_of_greatest_anteroposterior_thickness_of_shaft_(excluding_any_contribution_from_the_fourth_trochanter)_to_greatest_anteroposterior_width_across_distal_end less_than_or_equal_to_0.5 greater_than_0.5;
{535 Tibia,_lateral_margin_of_cnemial_crest_in_anterior_view rounded subtriangular,_forming_a_point;
{536 Fibula,_distal_tip_of_lateral_muscle_scar proximal,_located_above_midshaft located_approximately_at_mid-shaft;
{537 Astragalus,_fibular_articular_surface faces_laterally_or_dorsolaterally faces_posterolaterally_because_its_anterior_margin_projects_laterally;
{538 Metatarsals_I-III,_rugosities_on_dorsolateral_margins_near_distal_ends absent present;
{539 Metatarsal_I,_tubercle/rugosity_on_medial_surface,_situated_at_approximately_midlength_and_equidistant_from_dorsal_and_ventral_margins absent present;
{540 Metatarsal_II,_distal_condyle,_ventrolateral_projection absent present;
{541 Pedal_phalanx_I-1,_proximal_and_ventral_surfaces meet_at_approximately_90? proximoventral_corner_drawn_out_into_thin_plate_underlying_metatarsal_I;
{542 Maxilla,_tab-like_process_on_the_posterior_surface_of_the_post-dentigerous_portion absent present;
{543 Frontal,_lateral_margin level_with_medial_margin raised_relative_to_medial_margin;
{544 Basal_tubera,_small_ventrolateral_process_set_off_by_a_notch absent present;
{545 Teeth,_rounded_boss-like_structures_('buttresses'_or_'cingular_cusps')_on_mesial_and_distal_margins_of_lingual_surface,_close_to_the_base_of_the_crown absent present;
{546 Anterior-middle_caudal_centra,_anterior_margin_relative_to_anteroposterior_axis_of_centrum,_in_lateral_view perpendicular inclined_forward_(faces_anteroventrally);
{547 Fibula,_anterolateral_trochanter,_situated_on_proximal_third absent present;
{548 Middle-posterior_cervical_and_anterior-most_dorsal_neural_arches,_prezygapophyseal_articular_surfaces flat_or_gently_concave strongly_convex_mediolaterally;
{549 Manual_phalanx_I-2_(ungual),_proximal_articular_surface approximately_perpendicular_to_the_long_axis_of_the_ungual bevelled_so_that_it_faces_proximolaterally;
{550 Manual_digit_IV,_number_of_phalanges two_or_more one_or_fewer;
{551 Middle_and_posterior_dorsal_vertebrae,_sTPOL absent present;
{552 Middle_and_posterior_dorsal_vertebrae,_pleurocoel,_dorsal_margin,_shape rounded angular;
{553 Middle_and_posterior_dorsal_vertebrae,_pleurocoel,_dorsal_margin,_position_relative_to_dorsal_margin_of_centrum ventral leveled_or_dorsal;
{554 Middle_and_posterior_dorsal_vertebrae,_pleurocoel,_anteroventral_triangular_fossa absent present;
{555 Posterior_cervical_vertebrae,_PODL,_ventral_bifurcation absent present;
;
ccode	+ 10 13 14 19 26 39 50 103 114 121 146 147 194 204 243 258 296 425 434 471 509 * ] 208 330 357 418 445 480 543 544;
hold 100000;
proc /;
