# Supplementary material for: Bicharracosaurus dionidei, gen. et sp. nov., a new macronarian (Dinosauria, Sauropoda) from the Late Jurassic Cañadón Calcáreo Formation of Argentina and the problematic early evolution of macronarians
Source: PeerJ. 2026 Apr 16;14:e20945. doi: 10.7717/peerj.20945 (PMC13092234; doi:10.7717/peerj.20945)
Supplement: Supplemental Information 8 [file peerj-14-20945-s008.csv]

id	title	media_type	modality	device	device_facility	media_parent_id	physical_object_id	physical_object_title	physical_object_organization	physical_object_type	physical_object_taxonomy_name	physical_object_taxonomy_gbif	part	side	creator	short_description	description	ip_holder	copyright_statement	license	morphosource_use_agreement_type	permits_commercial_use	permits_3d_use	required_archival_of_published_derivatives	funding	publisher	cite_as	ark	doi	external_identifier	external_media_url	visibility	in_collections	date_uploaded	date_modified	legacy_media_group_id	legacy_media_file_id	x_pixel_spacing	y_pixel_spacing	z_pixel_spacing	slice_thickness	unit	number_of_images_in_set	data_manager	data_depositor	data_sponsor	file_thumbnail_url	file_size_all
811503	Anterior Caudal Vertebra [Mesh] [StrLight]	Mesh	StructuredLight	Artec Eva	MEF Paleontología de Vertebrados		774946	mef:pv:1730	MEF Paleontología de Vertebrados	Biological Specimen	Bicharracosaurus dionidei		anterior caudal vertebra		Ethel Dening						Standard	CommercialUseNotPermitted	3DPrintingLimited	OnMorphoSource				ark:/87602/m4/811503	https://doi.org/10.17602/M2/M811503			restricted_download	Bicharracosaurus dionidei	2026-01-30T12:23:54Z	2026-01-30T12:46:03Z									alexandra reutter	alexandra reutter	MorphoSource	/downloads/000811503?file=thumbnail&t=1769777163	35020438
811438	Caudal Vertebra [Mesh] [StrLight]	Mesh	StructuredLight	Artec Eva	MEF Paleontología de Vertebrados		774946	mef:pv:1730	MEF Paleontología de Vertebrados	Biological Specimen	Bicharracosaurus dionidei		caudal vertebra		Ethel Dening						Standard	CommercialUseNotPermitted	3DPrintingLimited	OnMorphoSource				ark:/87602/m4/811438	https://doi.org/10.17602/M2/M811438			restricted_download	Bicharracosaurus dionidei	2026-01-30T12:06:58Z	2026-01-30T12:06:59Z									alexandra reutter	alexandra reutter	MorphoSource	/downloads/000811438?file=thumbnail&t=1769774819	34916685
811546	Cervical Rib [Mesh] [StrLight]	Mesh	StructuredLight	Artec Eva	MEF Paleontología de Vertebrados		774946	mef:pv:1730	MEF Paleontología de Vertebrados	Biological Specimen	Bicharracosaurus dionidei		cervical rib		Ethel Dening						Standard	CommercialUseNotPermitted	3DPrintingLimited	OnMorphoSource				ark:/87602/m4/811546	https://doi.org/10.17602/M2/M811546			restricted_download	Bicharracosaurus dionidei	2026-01-30T13:00:27Z	2026-01-30T13:06:22Z									alexandra reutter	alexandra reutter	MorphoSource	/downloads/000811546?file=thumbnail&t=1769778382	34830998
811542	Cervical Rib [Mesh] [StrLight]	Mesh	StructuredLight	Artec Eva	MEF Paleontología de Vertebrados		774946	mef:pv:1730	MEF Paleontología de Vertebrados	Biological Specimen	Bicharracosaurus dionidei		cervical rib		Ethel Dening						Standard	CommercialUseNotPermitted	3DPrintingLimited	OnMorphoSource				ark:/87602/m4/811542	https://doi.org/10.17602/M2/M811542			restricted_download	Bicharracosaurus dionidei	2026-01-30T12:57:36Z	2026-01-30T12:57:36Z									alexandra reutter	alexandra reutter	MorphoSource	/downloads/000811542?file=thumbnail&t=1769777856	34597234
811550	Cervical Rib [Mesh] [StrLight]	Mesh	StructuredLight	Artec Eva	MEF Paleontología de Vertebrados		774946	mef:pv:1730	MEF Paleontología de Vertebrados	Biological Specimen	Bicharracosaurus dionidei		cervical rib		Ethel Dening						Standard	CommercialUseNotPermitted	3DPrintingLimited	OnMorphoSource				ark:/87602/m4/811550	https://doi.org/10.17602/M2/M811550			restricted_download	Bicharracosaurus dionidei	2026-01-30T13:03:21Z	2026-01-30T13:03:21Z									alexandra reutter	alexandra reutter	MorphoSource	/downloads/000811550?file=thumbnail&t=1769778201	34813515
811538	Cervical Rib [Mesh] [StrLight]	Mesh	StructuredLight	Artec Eva	MEF Paleontología de Vertebrados		774946	mef:pv:1730	MEF Paleontología de Vertebrados	Biological Specimen	Bicharracosaurus dionidei		cervical rib		Ethel Dening						Standard	CommercialUseNotPermitted	3DPrintingLimited	OnMorphoSource				ark:/87602/m4/811538	https://doi.org/10.17602/M2/M811538			restricted_download	Bicharracosaurus dionidei	2026-01-30T12:54:56Z	2026-01-30T12:54:56Z									alexandra reutter	alexandra reutter	MorphoSource	/downloads/000811538?file=thumbnail&t=1769777696	34383598
811396	Cervical Vertebra 10 [Mesh] [StrLight]	Mesh	StructuredLight	Artec Eva	MEF Paleontología de Vertebrados		774946	mef:pv:1730	MEF Paleontología de Vertebrados	Biological Specimen	Bicharracosaurus dionidei		cervical vertebra 10		Ethel Dening						Standard	CommercialUseNotPermitted	3DPrintingLimited	OnMorphoSource				ark:/87602/m4/811396	https://doi.org/10.17602/M2/M811396			restricted_download	Bicharracosaurus dionidei	2026-01-30T11:25:56Z	2026-01-30T11:25:56Z									alexandra reutter	alexandra reutter	MorphoSource	/downloads/000811396?file=thumbnail&t=1769772356	27757203
811400	Cervical Vertebra 11 [Mesh] [StrLight]	Mesh	StructuredLight	Artec Eva	MEF Paleontología de Vertebrados		774946	mef:pv:1730	MEF Paleontología de Vertebrados	Biological Specimen	Bicharracosaurus dionidei		cervical vertebra 11		Ethel Dening						Standard	CommercialUseNotPermitted	3DPrintingLimited	OnMorphoSource				ark:/87602/m4/811400	https://doi.org/10.17602/M2/M811400			restricted_download	Bicharracosaurus dionidei	2026-01-30T11:28:51Z	2026-01-30T11:28:51Z									alexandra reutter	alexandra reutter	MorphoSource	/downloads/000811400?file=thumbnail&t=1769772531	34965051
811404	Cervical Vertebra 12 And Dorsal Vertebra 1 [Mesh] [StrLight]	Mesh	StructuredLight	Artec Eva	MEF Paleontología de Vertebrados		774946	mef:pv:1730	MEF Paleontología de Vertebrados	Biological Specimen	Bicharracosaurus dionidei		cervical vertebra 12 and dorsal vertebra 1		Ethel Dening						Standard	CommercialUseNotPermitted	3DPrintingLimited	OnMorphoSource				ark:/87602/m4/811404	https://doi.org/10.17602/M2/M811404			restricted_download	Bicharracosaurus dionidei	2026-01-30T11:31:35Z	2026-01-30T11:31:35Z									alexandra reutter	alexandra reutter	MorphoSource	/downloads/000811404?file=thumbnail&t=1769772695	34862237
811379	Cervical Vertebra 6 [Mesh] [StrLight]	Mesh	StructuredLight	Artec Eva	MEF Paleontología de Vertebrados		774946	mef:pv:1730	MEF Paleontología de Vertebrados	Biological Specimen	Bicharracosaurus dionidei		cervical vertebra 6		Ethel Dening						Standard	CommercialUseNotPermitted	3DPrintingLimited	OnMorphoSource				ark:/87602/m4/811379	https://doi.org/10.17602/M2/M811379			restricted_download	Bicharracosaurus dionidei	2026-01-30T11:02:50Z	2026-01-30T11:02:50Z									alexandra reutter	alexandra reutter	MorphoSource	/downloads/000811379?file=thumbnail&t=1769770970	35036563
811384	Cervical Vertebra 7 [Mesh] [StrLight]	Mesh	StructuredLight	Artec Eva	MEF Paleontología de Vertebrados		774946	mef:pv:1730	MEF Paleontología de Vertebrados	Biological Specimen	Bicharracosaurus dionidei		cervical vertebra 7		Ethel Dening						Standard	CommercialUseNotPermitted	3DPrintingLimited	OnMorphoSource				ark:/87602/m4/811384	https://doi.org/10.17602/M2/M811384			restricted_download	Bicharracosaurus dionidei	2026-01-30T11:09:03Z	2026-01-30T11:12:34Z									alexandra reutter	alexandra reutter	MorphoSource	/downloads/000811384?file=thumbnail&t=1769771554	35077399
811388	Cervical Vertebra 8 [Mesh] [StrLight]	Mesh	StructuredLight	Artec Eva	MEF Paleontología de Vertebrados		774946	mef:pv:1730	MEF Paleontología de Vertebrados	Biological Specimen	Bicharracosaurus dionidei		cervical vertebra 8		Ethel Dening						Standard	CommercialUseNotPermitted	3DPrintingLimited	OnMorphoSource				ark:/87602/m4/811388	https://doi.org/10.17602/M2/M811388			restricted_download	Bicharracosaurus dionidei	2026-01-30T11:15:35Z	2026-01-30T11:15:35Z									alexandra reutter	alexandra reutter	MorphoSource	/downloads/000811388?file=thumbnail&t=1769771735	35053142
811392	Cervical Vertebra 9 [Mesh] [StrLight]	Mesh	StructuredLight	Artec Eva	MEF Paleontología de Vertebrados		774946	mef:pv:1730	MEF Paleontología de Vertebrados	Biological Specimen	Bicharracosaurus dionidei		cervical vertebra 9		Ethel Dening						Standard	CommercialUseNotPermitted	3DPrintingLimited	OnMorphoSource				ark:/87602/m4/811392	https://doi.org/10.17602/M2/M811392			restricted_download	Bicharracosaurus dionidei	2026-01-30T11:19:09Z	2026-01-30T12:13:05Z									alexandra reutter	alexandra reutter	MorphoSource	/downloads/000811392?file=thumbnail&t=1769775185	34977550
811424	Dorsal Vertebra 10 [Mesh] [StrLight]	Mesh	StructuredLight	Artec Eva	MEF Paleontología de Vertebrados		774946	mef:pv:1730	MEF Paleontología de Vertebrados	Biological Specimen	Bicharracosaurus dionidei		dorsal vertebra 10		Ethel Dening						Standard	CommercialUseNotPermitted	3DPrintingLimited	OnMorphoSource				ark:/87602/m4/811424	https://doi.org/10.17602/M2/M811424			restricted_download	Bicharracosaurus dionidei	2026-01-30T11:52:04Z	2026-01-30T12:11:35Z									alexandra reutter	alexandra reutter	MorphoSource	/downloads/000811424?file=thumbnail&t=1769775095	23008171
811408	Dorsal Vertebra 2 [Mesh] [StrLight]	Mesh	StructuredLight	Artec Eva	MEF Paleontología de Vertebrados		774946	mef:pv:1730	MEF Paleontología de Vertebrados	Biological Specimen	Bicharracosaurus dionidei		dorsal vertebra 2		Ethel Dening						Standard	CommercialUseNotPermitted	3DPrintingLimited	OnMorphoSource				ark:/87602/m4/811408	https://doi.org/10.17602/M2/M811408			restricted_download	Bicharracosaurus dionidei	2026-01-30T11:41:17Z	2026-01-30T11:41:17Z									alexandra reutter	alexandra reutter	MorphoSource	/downloads/000811408?file=thumbnail&t=1769773277	35047992
811420	Dorsal Vertebra 9 [Mesh] [StrLight]	Mesh	StructuredLight	Artec Eva	MEF Paleontología de Vertebrados		774946	mef:pv:1730	MEF Paleontología de Vertebrados	Biological Specimen	Bicharracosaurus dionidei		dorsal vertebra 9		Ethel Dening						Standard	CommercialUseNotPermitted	3DPrintingLimited	OnMorphoSource				ark:/87602/m4/811420	https://doi.org/10.17602/M2/M811420			restricted_download	Bicharracosaurus dionidei	2026-01-30T11:49:51Z	2026-01-30T11:49:51Z									alexandra reutter	alexandra reutter	MorphoSource	/downloads/000811420?file=thumbnail&t=1769773791	12336315
811412	Dorsal Vertebrae 3 5 [Mesh] [StrLight]	Mesh	StructuredLight	Artec Eva	MEF Paleontología de Vertebrados		774946	mef:pv:1730	MEF Paleontología de Vertebrados	Biological Specimen	Bicharracosaurus dionidei		dorsal vertebrae 3-5		Ethel Dening						Standard	CommercialUseNotPermitted	3DPrintingLimited	OnMorphoSource				ark:/87602/m4/811412	https://doi.org/10.17602/M2/M811412			restricted_download	Bicharracosaurus dionidei	2026-01-30T11:44:01Z	2026-01-30T12:09:48Z									alexandra reutter	alexandra reutter	MorphoSource	/downloads/000811412?file=thumbnail&t=1769774988	35057789
811416	Dorsal Vertebrae 6 8 [Mesh] [StrLight]	Mesh	StructuredLight	Artec Eva	MEF Paleontología de Vertebrados		774946	mef:pv:1730	MEF Paleontología de Vertebrados	Biological Specimen	Bicharracosaurus dionidei		dorsal vertebrae 6-8		Ethel Dening						Standard	CommercialUseNotPermitted	3DPrintingLimited	OnMorphoSource				ark:/87602/m4/811416	https://doi.org/10.17602/M2/M811416			restricted_download	Bicharracosaurus dionidei	2026-01-30T11:47:21Z	2026-01-30T11:47:21Z									alexandra reutter	alexandra reutter	MorphoSource	/downloads/000811416?file=thumbnail&t=1769773641	34977951
811514	Middle Caudal Vertebra [Mesh] [StrLight]	Mesh	StructuredLight	Artec Eva	MEF Paleontología de Vertebrados		774946	mef:pv:1730	MEF Paleontología de Vertebrados	Biological Specimen	Bicharracosaurus dionidei		middle caudal vertebra		Ethel Dening						Standard	CommercialUseNotPermitted	3DPrintingLimited	OnMorphoSource				ark:/87602/m4/811514	https://doi.org/10.17602/M2/M811514			restricted_download	Bicharracosaurus dionidei	2026-01-30T12:31:32Z	2026-01-30T12:31:33Z									alexandra reutter	alexandra reutter	MorphoSource	/downloads/000811514?file=thumbnail&t=1769776293	34872774
811518	Middle Caudal Vertebra [Mesh] [StrLight]	Mesh	StructuredLight	Artec Eva	MEF Paleontología de Vertebrados		774946	mef:pv:1730	MEF Paleontología de Vertebrados	Biological Specimen	Bicharracosaurus dionidei		middle caudal vertebra		Ethel Dening						Standard	CommercialUseNotPermitted	3DPrintingLimited	OnMorphoSource				ark:/87602/m4/811518	https://doi.org/10.17602/M2/M811518			restricted_download	Bicharracosaurus dionidei	2026-01-30T12:34:09Z	2026-01-30T12:34:09Z									alexandra reutter	alexandra reutter	MorphoSource	/downloads/000811518?file=thumbnail&t=1769776449	34908091
811507	Middle Caudal Vertebra [Mesh] [StrLight]	Mesh	StructuredLight	Artec Eva	MEF Paleontología de Vertebrados		774946	mef:pv:1730	MEF Paleontología de Vertebrados	Biological Specimen	Bicharracosaurus dionidei		middle caudal vertebra								Standard	CommercialUseNotPermitted	3DPrintingLimited	OnMorphoSource				ark:/87602/m4/811507	https://doi.org/10.17602/M2/M811507			restricted_download	Bicharracosaurus dionidei	2026-01-30T12:27:15Z	2026-01-30T12:47:40Z									alexandra reutter	alexandra reutter	MorphoSource	/downloads/000811507?file=thumbnail&t=1769777260	34929379
811526	Posterior Caudal Vertebra [Mesh] [StrLight]	Mesh	StructuredLight	Artec Eva	MEF Paleontología de Vertebrados		774946	mef:pv:1730	MEF Paleontología de Vertebrados	Biological Specimen	Bicharracosaurus dionidei		posterior caudal vertebra		Ethel Dening						Standard	CommercialUseNotPermitted	3DPrintingLimited	OnMorphoSource				ark:/87602/m4/811526	https://doi.org/10.17602/M2/M811526			restricted_download	Bicharracosaurus dionidei	2026-01-30T12:40:50Z	2026-01-30T12:40:50Z									alexandra reutter	alexandra reutter	MorphoSource	/downloads/000811526?file=thumbnail&t=1769776850	34787304
811530	Posterior Caudal Vertebra [Mesh] [StrLight]	Mesh	StructuredLight	Artec Eva	MEF Paleontología de Vertebrados		774946	mef:pv:1730	MEF Paleontología de Vertebrados	Biological Specimen	Bicharracosaurus dionidei		posterior caudal vertebra		Ethel Dening						Standard	CommercialUseNotPermitted	3DPrintingLimited	OnMorphoSource				ark:/87602/m4/811530	https://doi.org/10.17602/M2/M811530			restricted_download	Bicharracosaurus dionidei	2026-01-30T12:43:53Z	2026-01-30T12:49:22Z									alexandra reutter	alexandra reutter	MorphoSource	/downloads/000811530?file=thumbnail&t=1769777362	34789777
811534	Posterior Caudal Vertebra [Mesh] [StrLight]	Mesh	StructuredLight	Artec Eva	MEF Paleontología de Vertebrados		774946	mef:pv:1730	MEF Paleontología de Vertebrados	Biological Specimen	Bicharracosaurus dionidei		posterior caudal vertebra		Ethel Dening						Standard	CommercialUseNotPermitted	3DPrintingLimited	OnMorphoSource				ark:/87602/m4/811534	https://doi.org/10.17602/M2/M811534			restricted_download	Bicharracosaurus dionidei	2026-01-30T12:51:57Z	2026-01-30T12:51:57Z									alexandra reutter	alexandra reutter	MorphoSource	/downloads/000811534?file=thumbnail&t=1769777517	34693813
811522	Posterior Caudal Vertebra [Mesh] [StrLight]	Mesh	StructuredLight	Artec Eva	MEF Paleontología de Vertebrados		774946	mef:pv:1730	MEF Paleontología de Vertebrados	Biological Specimen	Bicharracosaurus dionidei		posterior caudal vertebra		Ethel Dening						Standard	CommercialUseNotPermitted	3DPrintingLimited	OnMorphoSource				ark:/87602/m4/811522	https://doi.org/10.17602/M2/M811522			restricted_download	Bicharracosaurus dionidei	2026-01-30T12:37:50Z	2026-01-30T12:37:50Z									alexandra reutter	alexandra reutter	MorphoSource	/downloads/000811522?file=thumbnail&t=1769776670	34769979
811434	Sacrum And Ilium [Mesh] [StrLight]	Mesh	StructuredLight	Artec Eva	MEF Paleontología de Vertebrados		774946	mef:pv:1730	MEF Paleontología de Vertebrados	Biological Specimen	Bicharracosaurus dionidei		sacrum and ilium		Ethel Dening						Standard	CommercialUseNotPermitted	3DPrintingLimited	OnMorphoSource				ark:/87602/m4/811434	https://doi.org/10.17602/M2/M811434			restricted_download	Bicharracosaurus dionidei	2026-01-30T12:02:42Z	2026-01-30T12:02:42Z									alexandra reutter	alexandra reutter	MorphoSource	/downloads/000811434?file=thumbnail&t=1769774562	291148056
